# Supplementary material for: Genome survey sequencing of common vetch (Vicia sativa L.) and genetic diversity analysis of Chinese germplasm with genomic SSR markers
Source: Mol Biol Rep. 2021 Nov 6;49(1):313–20. doi: 10.1007/s11033-021-06875-z (PMC8748366; doi:10.1007/s11033-021-06875-z)
Supplement: Supplementary file 2 — Supplementary file2 (XLS 11494 kb) [file 11033_2021_6875_MOESM2_ESM.xls]

## Sheet: Table S1
Table S1 Accesion numbers of the Chinese common vetch analyzed in this work.
Code	Accessions	Name	Origin	Biological Status
1	CF032790		Hubei	Wild
2	CF032789		HennanXinyang	Wild
3	CF032796		NingxiaYanchi	Cultivar
4	CF046228		GansuGanzhou	Cultivar
5	CF022841		NeimengAohan	Wild
6	CF005909		Neimeng	Commercial variety
7	CF002739	Sujian No.3	JiangsuNanjing	Commercial variety
8	CF005910	Sujian No.4	JiangsuNanjing	Commercial variety
9	CF005904	Sujian No.5	JiangsuNanjing	Commercial variety
10	CF030070	6625Dajia	JiangsuNanjing	Landrace
11	CF005908	Zhongmu324	GansuDingxi	Landrace
12	CF001332		Jiangsu	Commercial variety
13	CF005912	Sujian No.3(Ning)	JiangsuNanjing	Commercial variety
14	CF005911	334	GansuLanzhou	Commercial variety
15	CF022816	324	GansuLanzhou	Landrace
16	CF005910	Sujian No.4	JiangsuNanjing	Landrace
17	CF005904	Sujian No.5	JiangsuNanjing	Cultivar
18	CF005914	6625	JiangsuNanjing	Landrace
19	CF005913	Sujian No.3(Huaiyin)	JiangsuNanjing	Commercial variety
20	CF005916	Dingxi	GansuWuwei	Cultivar
21	CF005917		SichuanHongya	Landrace
22	CF022817		SichuanGuangyuan	Landrace
23	CF022820		NeimengChifeng	Landrace
24	CF022843		NeimengChifeng	Wild
25	CF022822		SichuanLixian	Landrace
26	CF022821		SichuanLuhuoxian	Landrace
27	CF022823		SichuanMaoxian	Landrace
28	CF022832		SichuanMaoxian	Cultivar
29	CF022824		SichuanLudingxian	Cultivar
30	CF022818	Baijiankuowandou		Landrace
31	CF022819	Heijiankuowandou		Landrace
32	CF022827		GansuPingliang	Cultivar
33	CF022828		GansuPingliang	Landrace
34	CF022830		SichuanYanbianxian	Cultivar
35	CF022831		SichuanHongyaxian	Wild
36	CF022835		ChongqingJiangjin	Cultivar
37	CF022829		SichuanXichang	Landrace
38		Lanjian No.3	GansuLanzhou	Commercial variety
39		Lanjian No.2	GansuLanzhou	Commercial variety
40		Lanjian No.1	GansuLanzhou	Commercial variety
42	CF022837		ChongqingYoushanxian	Cultivar
43	CF022838		ChongqingPengshuixian	Cultivar
44	CF022839		HunanNanshanxian	Cultivar
45	CF022840		ChognqingWulongxian	Wild
46	CF022851		HubeiShennongjia	Wild
47	CF022844		GansuSunanxian	Wild
48	CF022852		SichuanJiangyou	Wild
50	CF022847		SichuanDeyang	Wild
51	CF022848		SichuanLuojiang	Wild
52	CF022849		AnhuiNanxi	Wild
53	CF022850		SichuanSantaixian	Wild
54	CF022854		SichuanQingchuanxian	Wild
55	CF022855		SichuanDazhuxian	Wild
56	CF022856		SichuanGongxian	Wild
57	CF022857		SichuanLuxian	Wild
58	CF022815			Landrace
59	CF022845		SichuanWenchuan	Wild
60	CF022842		NingxiaYanchi	Wild
61	CF022864		HubeiShennongjia	Wild
62	CF026858		HubeiZaoyang	Wild
63	CF023633		HunanQidong	Wild
64	CF022863		HenanXinyang	Wild
65	CF022862		HenanLuohe	Wild
66	CF022861		HenanXuchang	Wild
67	CF022860		HenanXinyang	Wild
68	CF022859		HenanXinyang	Wild
69	CF022834		Ningxiayanchi	Wild
70	CF022846		Sichuanpingshanxian	Wild

## Sheet: Table S2
Table S2 Accesions used for SSR polymorphism selection.
Code	Accessions	Name	Origin
1	PI284470	CPI22872	Czechoslovakia
2	PI290741	211	England, United Kingdom
3	PI284382	CPI16239	Ethiopia
4	PI393907	ML-2941	Finland
5	PI393868	ML66-28	Former, Soviet Union
6	PI293300	SEPTIMANE	France
7	PI284068	CPI23639	germany
8	PI206598		greece
9	PI289500	NORDOST	Hungary
10	PI173917	ILL 1906	india
11	PI284092	CPI24907	iran
12	PI201946		israel
13	PI284099	CPI26867	Italy
14	PI198024		japan
15	PI254411	BAKIYAH	jordan
16	PI181828		lebanon
17	PI247092		mexica,cuidad de mexica
18	PI325693	TRABUL	Mexico
19	PI284381	CPI15825	Morocco
20	PI393877	GRONTZ	Netherlands

## Sheet: Table S3
Table S3 The detailed information of 10 selected SSR markers.
Name	Expected size (bp)	Forward*	Reverse	fluorescent probes	SSR
SSR-1	166	TTTTCAGAACCAAAATCCCG	TGAGGAGGTTTTCATGACTCAG	HEX	(ATT)6
SSR-2	236	GGGCAAGGTGGTACTTTTGA	GGACCCCACCCTTACCTTAT	HEX	(AGA)5
SSR-3	200	TTTCACCTTCTCAACGCCTC	CGTTTGAAGAAGACACGACG	HEX	(TTC)6
SSR-5	188	CGCCATAATCTCATCGGAAT	GGGCTTTAGCCAATTTGTGA	FAM	(AAC)5
SSR-9	135	GGAGGGAGTGAGATGGTTGA	ACGCTCGTCAGCTAGGTGTT	TAMRA	(GAA)6
SSR-10	201	ATGGTTTCCCATGTGCTTGT	TAAACCCGTTTCTTGTTGGG	FAM	(CCCAGA)4
SSR-11	215	TTGGTTGGTTTATTCTGTTGGA	GTCAGTTCTCCCACCGTGTT	HEX	(GTT)7
SSR-12	232	ACGGTTGAACTACCGTTGCT	GTCGAATGATCCCTGCTTGT	FAM	(AAC)6
SSR-13	211	GGCGAAACAAGTAAAGGGTG	TTGTGATGAATTGTGCCGAT	TAMRA	(AT)10
SSR-14	238	TGGAAAATGTATGGGGGAAA	CTTCGTGAGAGGAAACCCAC	TAMRA	(AC)6

## Sheet: Table S4
Table S4 The detailed primers designed for SSRs.
ID	SSR	start	end	FORWARD PRIMER1 (5'-3')	Tm(Celsius)	REVERSE PRIMER1 (5'-3')	Tm(Celsius)	PRODUCT1 size (bp)
C10026547	(AGA)7	50	70	AAAACAAAAGCCAAGAATAGAAAC	57.324	ACAAAGCCCAACCTCAAGC	60.248	100
C10047147	(TATGC)4	42	61	AAATGAGAAAACCAATCTCCAA	57.722	AGGTCCTTGAAAACATTGCAT	58.567	100
C10061329	(AAG)7	37	57	AACTTGGTCTTAGAGAGAAAAAGAGA	57.702	TCTACAAAGCTCAACCTCAAGC	58.792	100
C10088263	(CAA)8	46	69	AAGCTGATGACAATGTGCCC	61.078	TGAGTAGTTGTTGGAGTCGGAG	59.396	100
C10089465	(TTTAT)4	50	69	AAGTCAAGAACAGATTATTTCCAGC	59.275	CAATTAAATAAATAATATCAGGCAACA	57.149	100
C10093231	(GAGAA)4	48	67	AAGGAAAAGAGGAGTCTTTTTGG	59.325	ATTCTCGATTCCTTCGGCG	62.527	100
C10097089	(AAT)5	39	53	ACAACCAAAAAGTCCCAATTATTA	58.032	TAGTAAGGTTGGGGGTGTGG	59.705	100
C10113109	(TG)6	43	54	ACTCTTCTTGGATTGTTATGATTATG	57.069	TATATCACAAGCATATTATTTCACCC	57.669	100
C10117951	(TTG)6	27	44	ACTTGTGTTGTGTTGTTTCCG	58.589	CAATTTCATCACAACCTACAACTTC	59.027	100
C10125395	(AT)6	58	69	ATACAAATCACATCATGTCAAATCA	58.311	TATCTGATGAGGTATTGGTGCTT	57.787	100
C10133123	(AGA)5	26	40	ATAGAAAGAGGGAAAGAGGGAAA	58.823	CCCTTACCTTGGTGTGGGTT	61.016	100
C10140391	(TGAA)4	46	61	ATCTCTAAATTCTTTGGAAATGGG	58.972	GTGTGTATAACTACTAACCATGTTTGC	57.479	100
C10158201	(AT)6	31	42	ATTGGACATCATAATCGAAACG	58.833	TGGTCGTTTGCATAAACTTAAAA	58.773	100
C10164177	(TTTA)4	47	62	ATGTATGTTCATTTTAGCAGGAAA	57.046	GATCCCTTTTGTTGTTTTCACTA	57.37	100
C10203876	(TCT)7	38	58	CAAGCTTCCTCTCTTGCTCTCT	59.547	CCAAGAATAGAAACTTGGGAGA	57.496	100
C10205480	(TC)6	30	41	CACAAGGTCTCATCCTTGCC	60.656	TAGTGGGAATCAGAGCATTTG	57.836	100
C10223258	(GGTTT)4	40	59	CCAAACTAATCCGAATCAAATG	58.496	TAGGGGTGTTCAAAATCAAACC	60.089	100
C10230186	(GAA)5	48	62	CCCTCCGAGACCAAGTCC	60.61	TGATGTTTGTTTCTGGAGCAG	58.912	100
C10230882	(CATT)4	41	56	CCCGTGTGTATAACTACTAACCATGT	59.592	CTTTGGAAACGGAAAGAGAAA	58.478	100
C10235538	(CAA)7	40	60	CCGATGCCATATTCAAATCA	59.333	TTCTCTGTTGAACCGCACC	59.822	100
C10239910	(GGT)5	22	36	CTATTGACACACGGCCCC	59.918	GAGAAGCATCTACTTCTTCAACACC	59.85	100
C10247224	(AAG)6	29	46	CTTAGAGAGAAGAAGAGAGGGTTTTG	59.652	GCTACCAAGCCCAACCTCA	61.192	100
C10268580	(GCC)5	30	44	TAAGAGAAGAGGAAAGGGCCG	62.009	TTGTTAGCTGTGTTGTTAGCCG	60.351	100
C10276830	(CA)6	33	44	TATTTCCTTCATAAACTCCTGTGAA	58.337	GGAACCTATTGGTTAGACTAGTTGTT	57.55	100
C10280772	(AGTTT)4	45	64	TAGTACGAAGTTTCGAATGAGTTGG	60.867	TCCTTTTATATACACATTTTCTGGGC	60.744	100
C10321818	(ACC)5	39	53	TTTGGAGAAGTCACCACTATGGC	62.593	GAGCAAATTGGGCATTGTGAC	62.702	100
C10324922	(TTG)7	43	63	TTGTTGGAGTTGGAGAAATGG	59.956	GATGTGCCCAAAGCAACTC	59.234	100
C10324926	(TTG)5	61	75	TTGTTGGGATTGGAGCAGGT	62.762	GCAACTCCAACAATCACTCCT	59.201	100
C10336136	(CAA)6	47	64	GAAACCAATGATGATGTGCC	58.775	GAGTTGGAGAAATGGTTGGAG	58.632	100
C10365602	(TGAA)4	53	68	AATCTCTAAATTCTTTGGAAATGGG	60.083	ATAACTACTAACCATGTTTGCCGC	60.629	100
C10383846	(CAA)5	57	71	AACTAACGAAGCTGATGACAATG	58.464	GAGTAGTTGTTGGAATCGGAGC	60.137	101
C10433470	(AAC)5	45	59	ACCAATGATGATGTGCCCAA	62.154	TTGGAGTTGGAGAAATGGTTG	59.956	100
C10461240	(CA)6	34	45	TATTTCCTTCATAAACTCCTGTGAA	58.337	GGAACCTATTGGTTAGTCTAATTGTT	57.456	100
C10463250	(GT)6	46	57	TAGCTGTTATCAACGAGATTCGG	60.619	CTTTCTTTTACTTTATCACCCCTTCA	60.256	100
C10472492	(GA)7	38	51	TCGAATAACCAAATAGCTGTAACAGAG	61.136	GTTCCATTCTCGTTCGTGAC	58.129	100
C10480486	(CAA)5	25	39	ATTTCTACCATCAATTGGGAAG	57.132	GGATTTAGGAAAAATTGGTATTTTGA	59.882	101
C10543936	(ATTT)4	21	36	CATGCCACGCCTTCTACC	60.225	CTTGCCTTATCTTTTATTTTTGCAT	59.213	100
C10556848	(ACC)6	33	50	CCCGTGTTAGGAGAAGTCATT	58.187	GGCGAGCAAATTGAGCGT	62.448	100
C10602690	(CATT)4	33	48	ATAACTACTAACCATGTTTGCTGCAT	59.481	TCTCTAAATTCTTTGGAAATGGA	57.104	100
C10607330	(CA)6	33	44	ATTTCCTTCATAAACTCCTGTGAA	58.271	GGGAACCTATTGGTTAGACTAGTTG	58.644	100
C10619588	(TTC)6	49	66	TCAGTAACCCTGTTAGCAGAACG	60.695	TTAATGGAGGGAGTGGGATG	59.744	100
C10624820	(ACC)6	51	68	TCTACTTCTTCTACACCACCCG	58.394	TGTGACGAGGGCTATTTACACA	60.555	100
C10633918	(TTG)5	26	40	TTATAGATTTGCCTTGTTTGGTG	58.259	GACAACATTTATCAAATCATTCAACA	59.236	101
C10653518	(GTT)5	37	51	TTTGTTGGACTAAACCCTTGTTTT	60.169	CAAGTGCCAATGCAATATTCAAC	61.582	100
C10666018	(GTT)8	44	67	TGGACATGCTTGAGTTGTAGGTC	61.465	ACCTCAACTTCAACAACAAATACAC	58.604	100
C10684764	(AAG)5	44	58	AAAACCAAAATAGAAACCTAGAGAGAA	58.575	CCTCTCATGCTCCCTTGTTC	59.803	100
C10687546	(AT)6	40	51	AATTTCAGATCTTTTGATTCCCG	60.634	CTTTCATTGGTTTTGGCAAG	58.267	100
C10690642	(CAT)5	57	71	AAACACTTTCCATACATCCCAT	57.348	ACTTGCAGGTGGCTGGTTT	60.706	101
C10700658	(TGAA)4	36	51	AAATGGGAAGAGAAATGAAGTTTTT	59.8	ACGCTTGCCCGTGTGTATAA	61.463	100
C10702346	(TCT)6	32	49	AAAGCCCAACCTCAAGCTC	59.42	TTTTCCAAACACACCTAAAATAGAAA	59.435	100
C10706416	(AGA)5	29	43	CATAGAGAGAAAGAGAGGGTTTTG	57.821	CAAGTGCTTGGATGATTCTTGA	60.249	100
C10706472	(CAA)5	44	58	ACATCAACATCAAAACATATTTCTACC	58.786	ATGTTGATTCATGGGGTTTATAGTT	59.025	100
C10718442	(TCT)5	23	37	AATCCATGCTTGCTCTTGCT	59.985	TCACTTTCTTTCCTTTCCAACA	58.856	102
C10726154	(TGT)6	32	49	TGACCAGTGTTGATCTAGTTGTTG	59.213	ATGCAATGTATGTCATGCGA	58.522	100
C10733330	(TTAT)4	45	60	GCAAGGAGGAGTGTTAATTATTTG	58.348	GGATCCACTAATTGACTAAAACAAAA	58.985	100
C10734490	(CAA)7	46	66	AAGCTGATGACAATGTGCCC	61.078	ATTGGAGAAATAATGGGAGTTGG	60.411	100
C10742988	(AGA)5	47	61	ACACCAAGCAAGCATAGAAACTT	59.381	TCCTCTACCACAACCAACCA	58.98	100
C10755550	(ACC)6	54	71	ACTTCTTCAACACCACCCGT	59.474	ATGGCGAGGGCTATTGACAC	62.332	102
C10790108	(AAC)5	40	54	ATGAATTATGGTTCTTATTCACAAAA	57.354	GTCGCTCTGATACGTAGCACTC	59.177	100
C10792198	(CAA)5	52	66	GCAATGTATGTCATGCGACC	59.963	TCGAATGACCAGTGTTGATCT	58.144	100
C10833976	(ACC)7	59	79	CATCTACTTCTTCAACACCACCC	59.914	GCTATTGACACACGGCCC	60.08	101
C10840694	(CAA)5	63	77	CCAAACAACTAACGAAATTGATGA	60.263	TTGTTGGAATCAGAGCATTG	57.249	101
C10843794	(TCT)5	39	53	CCATGGATAAGTGACTTCCTTC	57.668	TTGAAAATGAAAAAGAAAATGGTG	59.432	101
C10862296	(ACC)6	59	76	CTTCTTCAACACCACCCGT	58.551	GGGCTATTGACACACGGC	60.08	100
C10866570	(ACA)6	45	62	TGATAAGAATGTGCCCCAGA	59.075	TTGTTGGAGTTGGAGAAATGA	58.187	101
C10869776	(GTG)7	47	67	GAGCAAATTGAGCGGTGTG	60.406	TTAGGAGAAGTCATCACTATGGC	57.533	100
C10870128	(GGT)8	28	51	CGAGGGCTATTGACACACG	60.271	TTCTTCAACACCACCCGT	57.371	102
C10884550	(CA)6	33	44	TTTCCTTCATAAACTCCTGTGAA	57.928	GGGGAACCTATTGATTAGACTAGTTG	59.731	100
C10888200	(GTT)5	50	64	AGTGTGGACTCCTTTGTTGGA	59.607	GCAATATTCAACTCAAGTTCCG	58.766	101
C10893130	(ACC)8	23	46	TCACCACTATGGCGGAGAAT	60.483	TTGCTTGTCGGGTAAATTGAG	60.117	102
C10894422	(CTTT)4	45	60	CATTTCCTCAAATTCAAATCACA	58.976	TGCAAAAATTCCCTCTTTGAA	59.685	101
C10902330	(CAA)6	49	66	TCGAAGCTGATGCCAATGT	60.369	AATTGAAGAAATGGTTGGAGTTG	59.403	101
C10902548	(GTG)7	48	68	TCGAGCAAATTGAGCATTGT	59.425	GAAGTCACCACTATGGCGGA	61.067	102
C10907376	(ACC)5	49	63	TTCAACACCACCCGTGTTT	59.839	AGCATTATGGCGAGGGCTAT	60.94	100
C10907378	(ACC)5	55	69	TTCAACACCACCCGTGTTT	59.839	TTGTGACGAGGGCTATTGAC	58.724	102
C10909866	(TC)6	59	70	CTCAACATCCTTTTGAGAATACG	57.953	GGATCTACAGGGATCTATGGTTTG	60.095	100
C10913424	(GCT)5	32	46	TTTCCAGAGGAAGAAGCAGG	59.545	GGATCCACCTTAACTTTGTATCTCTT	59.412	102
C10941332	(TA)6	59	70	AAAAATTAGAAACCACTTTCAATCA	57.538	AATTTTAAAGTTCTCATGTCAGATGC	59.193	101
C10943016	(TGAA)4	56	71	AATCTCTAAATTCTTTGGAAATGGG	60.083	TAACTACTAACCATGTTTGCTGCAT	59.223	100
C10950466	(AGA)5	41	55	AACACAAAAGTTTAGAAGTTGGAGAAA	60.02	TCCAAGATGATTCTTCAACCAA	59.546	100
C10952568	(AGA)5	30	44	ACTTGGGAGAGAAAAGAGAGGG	60.232	AGCTTGGATGATTCATGGTGA	60.476	100
C10954406	(AAATA)4	30	49	AAATCAAATAAATTATATCAGGCAACA	58.524	TTCGAAGAACGAGATTATTTCCA	60.082	100
C10959324	(CAA)5	49	63	TTGATGACAATGTACCCAAGG	58.338	GTTGGAGTCTGAGTAGTTGTTGGA	59.72	100
C10960532	(TGAA)4	50	65	AAAGAAAAATCTCTAAATTCTTTGGAA	58.558	TGTATAACTACTAACCATGTTTGCCG	60.538	101
C10961812	(AGA)5	49	63	AAGCCAAGAATAGAAACTTGGGA	60.459	CTCCAACAAAACCCCAAATC	59.264	100
C10966384	(CAAA)4	28	43	AACATGTTCTAATGGATGTCCTGA	59.768	ACCGGTTTGGTAAAACTCTCAA	59.907	100
C10967412	(TCT)7	31	51	AACCCCAAGCTTCCTCTCTT	59.323	CCTCACATAAAACAAAACTTGGTC	59.014	103
C10980106	(GCATA)4	54	73	TTTAAATCTCTAAGGTCCTTGAAAACA	59.959	CCAATCTCCAATGTACCTGTGAT	60.123	101
C10984318	(CA)6	67	78	TGCTTATGACCGTGTTTCCA	60.111	TTTGAATGAAGGAGCCGATT	59.645	101
C10984568	(CAA)8	48	71	AATGTATGCCATGCGACCTC	60.895	TTGTAGGTCGAATGACCAGTGT	59.52	101
C10998704	(CAT)5	47	61	CAATGTTAAACCGTATGATTGCAG	60.626	TTTACATGGAGACCGTACTTGG	59.017	100
C11018278	(GTT)5	53	67	AGTTGTTGTCGCTAAAGTTGTTGT	59.344	ATTTAATCAACGTCACAACTTAAATCA	59.356	100
C11038024	(CA)7	32	45	TTTCCCTCATAAACTCCTGTGAA	59.987	GGGAACCTATTGGTTAGTCTAATTG	58.527	101
C11038118	(CA)6	32	43	TTCCTTCATAAACTCTTGTGAATACAT	58.687	TGGGGAACCTATTGGTTAGA	57.007	100
C11038120	(CA)6	32	43	TTTCCTTCATAAATTCCTGTGAA	57.811	TGGGGAACCTATTGGTTAGA	57.007	101
C11043506	(ATG)5	26	40	TTGAGGAAGCAACACAAGAAG	58.146	CAAGGGTGCATTTCCTTTGA	61.001	100
C11047940	(TGT)6	54	71	TGCTTGAGTTGTAGGTCGAATG	60.305	CAACTTCAACAACAAATACACAACG	60.722	100
C11057090	(GT)6	30	41	TTCGGAGTGATTCTGCAGTG	59.984	CATTCAATTGTTTGTTTTCTTTCTTT	59.117	100
C11065672	(TTG)5	63	77	TTGTTGTGATTGGATCAGGTG	59.405	CAAGGCAACTCCAACCATC	59.074	101
C11068858	(CAA)5	28	42	AGGCAACTCCAACCATCACT	59.579	GTTGGGATTGGAGCAGGTGT	62.279	100
C11076278	(CAA)5	45	59	TTACAACATCAAAACATATTTCTACCA	58.167	TATTTTGATTCATGGGGTTTATAGTTT	59.423	100
C11086708	(ACC)6	59	76	CATCTACTTCTTCAACACCACCC	59.914	CGAGGGCTATTGACACACG	60.271	103
C11086710	(ACC)7	59	79	TCTACTTCTTCTACACCACCCG	58.394	GGCTATTGACACAAGGCCC	60.476	100
C11092014	(GCC)5	42	56	GCTCAGCATGTAAGGGAGGA	60.362	TGTTGTTAGCCGCGTTGTTA	60.308	100
C11102720	(CATT)4	40	55	TGTGTATAACTACTAACCATGTTTGCC	59.712	CTCTAAATTCTTTGGAAATGGGAA	59.856	100
C11106080	(CCA)6	36	53	AAGAATAATTTGATATGGCTGGC	58.603	CGGTCTTGCGATCTGAGGTA	61.336	100
C11113900	(ACC)8	53	76	CTTCTTCAACACCACCCGT	58.551	AGGGCTATTGACACACGACC	59.997	101
C11114118	(CATT)4	54	69	TCGAACGCTTGACCGTGT	61.477	GAAATGGAGAGAGAAAATGAAGTT	57.205	101
C11120746	(GTG)7	47	67	GAGCAAATTGAGCGGTGTG	60.406	TTAGGAGAAGTCATCACTATGGAGG	60.031	100
C11121710	(GAC)5	61	75	GAACGTGCCGACCAACTT	59.682	TTGGGAAGATCCACTTGCTG	61.176	100
C11121712	(GAC)5	61	75	GAACGTGCCGACCAACTT	59.682	TTGGGAAGATCCATTTGCTG	60.972	100
C11163396	(CA)6	31	42	TCCTTCATAAAATCCTGTGAATACAT	59.251	TGTGGGGAACCTACTGGTTAG	58.966	101
C11166106	(AATAA)4	40	59	TTTTTCTCTTTTTCCTTCTTTTATTCC	59.924	GGTAAAGTGAGGGTGTGAGGA	59.051	103
C11180882	(TA)6	36	47	GAACCTGCTAATCCATATCGC	58.686	GGCGAAACAAGTAAAGGGTG	59.609	103
C11181734	(GA)7	40	53	GTCGAATAATCAATAGCTGTAACAGAG	58.94	GTTCCATTCTCGTTCGTGAC	58.129	100
C11183854	(CAA)6	38	55	ATGATGTGCCCAAAGCAACT	60.526	GCAGTTGTTGGAATTGGAGAG	59.726	100
C11190148	(TGAA)4	57	72	AATCTCTAAATTCTTTGGAAATGGG	60.083	AACTACTAACCATGTTTGCTGCAT	59.187	100
C11215190	(GT)6	54	65	CCTATTGGTTAGACTAGTTGTCATGTT	58.319	TTTATATTTCCTTCATAAACTCCTGTG	58.313	100
C11227320	(TGAA)4	35	50	ATTCTTTGGAAATGGGAAGAGA	59.068	GAACGCTTGACCGTGTGTAT	58.652	100
C11237082	(TTGATT)5	41	70	GATCTCACTTGATTTTGAGGTTGA	59.637	CAATCAAGGTAGGCAAAATCC	58.569	102
C11239764	(TCT)5	29	43	GCTTCCTCTCTTGCTCTACTTCTT	59.052	CCCATTTGAAAAACAAAGCC	59.429	101
C11244370	(ATT)5	46	60	AGGGGTGTATGGAGTAAAAGCC	60.589	TCCTTTTTATCCTCCTTTATTTATTCC	59.601	100
C11246940	(GAA)5	48	62	CAACTACCAACACCGAAAACC	59.387	TTTCGACAATAATAAAGAAGTAAGTGA	57.085	100
C11257148	(CATT)4	26	41	AACCATGTTTGTCGCATTCA	59.972	ACAAAGAAAAATCTCTAAATTCTTTGG	58.865	100
C11262248	(CATT)4	55	70	ACTTCGAACGCTTGACCG	59.984	TGGAAATGGGAAGAGAAATGA	59.49	104
C11266100	(CATT)4	48	63	CGCTTGACCGTGTGTATAACT	57.854	TCTTTGGAAATGGGAAGAGAAA	60.048	101
C11287268	(ATGA)4	50	65	ATTCTGGCAAAGGCTCGG	61.289	TTGATAACCAATACATCAACCAGT	57.518	104
C11293324	(GTT)5	56	70	TGATATCATGTGTTTTTGTTGGTG	59.669	CTTCAATTGGTAAGACTATCACCG	59.119	100
C11296314	(CAA)7	40	60	ATGACAATGTGCCCAAAGC	59.517	TGTTGGAATTGAAGAAATAATTGG	59.293	101
C11296788	(TCT)5	39	53	ATGATCCCACAAACCCAATC	59.464	CAAACACAAGCCAAATATAGAAGC	59.274	102
C11311514	(GTG)6	45	62	AAATTGAGCGGTGTGACGAG	61.236	CGTGTTAGGAGAAGTCACTATGGA	59.711	100
C11326662	(CAA)5	44	58	AACAAGCTATTGCAGTTAGCGA	59.233	TTGAAGTTGAAACGTTTGCTG	59	102
C11342556	(ACA)5	42	56	CAGATAAAGATCCAGAAGGAAAACA	60.014	TCCTTCCAGTATTCAAAATCCTC	58.637	102
C11350108	(CA)6	65	76	CCCTAGGTCCTTGAAATAGTTAGAAA	59.534	GCCTTAAACCTAGGCTCATTGT	58.847	104
C11352018	(CAA)5	54	68	CCTCCATTACAACACCAACATC	59.218	TTCATGGGGTTTATAGTTTGCC	60.076	104
C11370314	(GAG)5	47	61	ACCACCACGAAAACTGCCT	60.561	GGAAAAGATATATTTCAAGCCAAT	57.028	102
C11370914	(GAA)5	32	46	CGATTGAGAGAAGAGAGTTCCG	60.508	CAGGGGGTTTAGAAAGAGGG	59.927	100
C11371500	(TC)6	57	68	CGAGTTGGCTGTGAACGTAG	59.51	TGTTGTTTAGAGTCTTATCTTTTGGAA	58.936	104
C11382056	(CATT)4	33	48	ATAACTACTAACCATGTTTGCCGC	60.629	ACAAAGAAAAATCTCTAAATTCTTTGG	58.865	100
C11385100	(ACA)7	50	70	GAAGCTGATGACAATGTGCC	59.25	TCTGAGTAGTTGTTGGAGTCGG	59.396	100
C11389198	(ACC)5	54	68	AACACCACCCGTGTTTGG	60.261	GCATTGTGACGAGGGCTATT	60.103	102
C11400000	(TGAA)4	42	57	TCTTTGGAAATGGGAAGAGAAA	60.048	TTGACCGTGTGTATAACTACTAACCA	59.027	102
C11413804	(CA)7	31	44	TTTCCTTCATAAACTCCTGTGAA	57.928	GGGAACCTATTTGGTTAGTCTAATTGT	60.267	103
C11425996	(TC)6	40	51	TGCCTCACCACTCTCACTGT	59.442	AGAGACAACGAGACGCGATT	60.02	103
C11435610	(GGT)8	46	69	CAAATTGAGCATTATGGCGA	59.662	TTTGGAGAAGTTACCACTATGGA	57.815	100
C11437354	(AC)6	52	63	GCGTGAATCATTACGAAGTCAA	60.138	GGGCTCTTAATTGCTTTAGCTC	58.739	104
C11437608	(AT)6	46	57	AAAGGGTGAGATACTCCAAAACA	59.056	GTGTTGGAATGCACTTACTAATCTAT	57.143	102
C11439256	(GA)6	52	63	CATGCAACAGTGAGTGAGGAA	59.889	GGAACTCTCTCACGATTGTCC	58.732	100
C11441364	(TGAA)4	59	74	AAAATCTCTAAATTCTTTGGAAATGG	59.394	ACTAACCATGTTTGCCGCAT	60.395	100
C11441366	(ATGA)4	57	72	ATCTCTAAATTCTTTGGAAATGGG	58.972	AACTACTAACCATGTTTGCTGCAT	59.187	100
C11454164	(GGT)8	44	67	AATTGAGCATTATGGCGAGG	60.06	CCCGTGTTTGGAGAAGTCAC	60.545	104
C11454166	(GTG)6	42	59	AATTGAGCATTATGGCGAGG	60.06	CACCCGTGTTTGGAGAAGTC	60.545	100
C11473464	(TTG)8	36	59	TGGAGAAATAATGGGAGTTGG	58.89	GAAGCTGATGACAATGTGCC	59.25	102
C11476118	(CT)8	31	46	AACCCTGAAACTCTTTGCCA	59.711	GGATCCAGATTCTTGAGATGAA	58.187	100
C11478940	(ATG)5	38	52	TTGACGTTATTGAGGAAGCAA	58.426	CATTTCCTTTGAAATATCCATTCC	59.928	101
C11480674	(CAA)6	46	63	CTGATGACAATGTGCCCAAA	60.517	GTTGGAGTCTGAGTAGTTGTTGGA	59.72	100
C11481438	(ACC)7	26	46	TCACCACTATGGCGGAGAAT	60.483	TTTGCTTGTCGGGAAAATTG	60.97	100
C11486470	(AGA)5	37	51	ACAAATATAGAAAGTGGGAGAAAAAG	57.672	GAGTTCTTGATGATTCTCCAACCA	61.703	100
C11489708	(TTC)5	52	66	CAGTAACCCTGTTAGCAGAACG	58.972	GTGGTTAATGGAGGGAGTGG	59.259	100
C11492438	(AG)6	44	55	CATGAGACCCTTAGAGAATTTGG	59.142	GCGATTGAACACTCCACTCTC	59.866	103
C11494182	(TTGGT)4	31	50	GAACCAACCGCACCGAAC	62.521	CGCGAGAGAAAAAGGCAT	59.101	101
C11501166	(TTC)5	29	43	CGTTCCCTTTTCTTCTTCCC	60.046	TGGTGGGTTGAATGGAGTTA	58.821	104
C11510448	(CAA)6	55	72	CATGCAATGTATGTCATGCG	59.544	CCAGTGTTGATCTAGTTGTTGTTG	58.746	101
C11511496	(ATT)5	26	40	ATCCCCACAAATGTACGTGA	58.697	ACTTCAAATATGAAAACATCAACAAT	57.321	104
C11512176	(ACC)6	64	81	ACTTCTTCAACACCACCCGT	59.474	GGGCTATTGACACACGGC	60.08	101
C11512530	(CT)7	59	72	ATCTCCATCGCCGTTCAC	59.591	CGCGAGAGACGAGAGAACA	60.433	105
C11513552	(AAAT)4	67	82	TGCCTTATCTTTTATTTTTGCATTT	59.508	CAGCAAGCCATGCCCTTA	60.915	100
C11513960	(CAA)6	50	67	TCGAAGCTAATGCCAATGTG	59.833	TGAAGAAATGGTTGGAGTTGG	59.956	104
C11518794	(TGT)6	61	78	TGGACATGCTTGAGTTGTAGG	58.787	CTTCAACAACAAATACACAACGA	57.815	100
C11530136	(TGAA)4	33	48	TGGGAAGAGAAATGAAGTTTTT	57.05	ACTTCGAACGCTTGACCG	59.984	103
C11530908	(GAA)5	30	44	AGAAACTTAGAGAGAAATAGAGGGTTT	57.266	TCAAGTGATTGGATGATTCTTGA	59.56	105
C11543384	(ATTC)4	58	73	GTGGCGTCAGGCATTCAGT	62.29	GAATATGCCGTGATATGACATGA	59.702	101
C11549550	(CAA)5	59	73	CATATATACCTCCATTACAACATCAAA	57.608	TGGGGTTTATAGTTTGCCATT	58.373	102
C11553986	(ACC)5	22	36	CACCACTATGGCGGAGAAT	58.53	ACCCTTGCATTTTCTTGGC	60.066	102
C11560732	(GTG)7	58	78	GCTTGACGAGCAAATTGGG	61.709	CCACTATGGCGGAGAATCAA	60.992	100
C11561760	(AT)7	45	58	TGTCAAATCACCAGTGCATC	58.019	TGTATGGTACGAGTTATCTGATGAGG	60.637	101
C11576448	(GAA)5	54	68	TCCTTGATACCAATTTGTTGGA	59.315	TGTCAGTATCTCATTCCATTCTCTTC	60.03	104
C11581144	(AAG)6	60	77	TTCCCATTTGGAAAACAAGC	59.916	TCTCTTGCTCTCTTGCTCTTCTT	59.202	104
C11581590	(CATT)4	54	69	GAACGCTTGACCGTGTGTAT	58.652	TGGGAAGAGAAATGAAGTTTTT	57.05	101
C11584726	(CAA)7	43	63	TGATGACAATGTGCCCAAAG	60.517	TTGGAGTCTGAGTAGTTGTTGGA	58.898	101
C11586554	(ACA)5	39	53	CGATAACAACAAAAACGACAAGAA	60.415	TCAGGTAAAATCTTCTTGTTTAACG	58.111	101
C11586556	(ACA)5	39	53	CGATAACAACAAAAATGACAAGAA	58.295	TCAGGTAAAATATTCTTGTTTAACGAT	57.954	101
C11586558	(ACA)5	39	53	CGATAACAACAAAAATGACAAGAA	58.295	TCAGGTAAAATCTTCTTGTTTAACGAT	59.874	101
C11588882	(CATT)4	39	54	TGTATAACTACTAACCATGTTTGCCG	60.538	TCTTTGGAAATGGAAAGAGAAAA	59.256	101
C11591730	(AAAT)4	50	65	AACTCCCAACCCAACAATATAA	57.44	TTGCGTTATTTTTCTTTAATTTCA	57.325	104
C11599434	(ACC)5	22	36	TATGGCGGAGAATCAACCA	60.018	GACCCTTGCATTTGCTTGTC	60.646	103
C11600764	(CAA)6	66	83	TCCCAGCAAACCATCGAA	61.184	GTTGGAGTTGGAGCGATG	57.647	101
C11613274	(CA)6	36	47	ATTTCCTTCATAAACTCTTGTGAATAC	57.562	GGGAACCTATTGGTTAGACTAGTTG	58.644	100
C11631238	(ACC)6	38	55	TTAGGAGAGGTCACTATGGCG	59.345	GAGCAAATTGAGCGGTGTG	60.406	100
C11641254	(AATG)4	55	70	TCTCTAAATTCTTTGGAAATGGGA	60.289	TGTGTATAACTACTAACCATGTTTGCC	59.712	100
C11642388	(TTG)5	54	68	TGGTATGTTGATTCATGGGG	59.049	CAACATCAAAACATATTTCTACCATCA	60.377	100
C11648640	(AAG)5	31	45	AACCTAGAGAGAAAAGAGAGGGTTTT	59.766	CCCAACCTCAAGCTTCCTCT	60.756	101
C11662524	(GT)6	64	75	TGTGGGGAACCTATTGGTTAGA	60.584	TTTCCTTCATAAACTCCTGTGAA	57.928	103
C11673194	(TGAA)4	33	48	TGGGAAGAGAAATGAAGTTTTT	57.05	TGACTTCGAACGCTTGACC	59.976	104
C11675640	(TGAA)4	33	48	TGGGAAGAGAAATGAAGTTTTT	57.05	TGACTTCGAACGCTTGCC	61.12	106
C11682202	(AT)6	43	54	GGGGGTTTGTTATATAAAGGGAA	59.396	AACACACAAACATATCAAACATATTCA	58.772	100
C11682644	(GCATA)4	57	76	TTTAAATCTCTAAGGTCCTTGAAAACA	59.959	CCAATCTCCAATGTACCTGTGAT	60.123	101
C11694754	(ACC)10	54	83	ACTTCTTCAACACCACCCGT	59.474	GCTATTGACACACGGCCC	60.08	105
C11703374	(CA)7	34	47	TTTCCTTCATAAATTCCTGTGAA	57.811	GGGGAACCTATTGATTGGTCTA	59.201	103
C11712436	(TCTCT)5	30	54	ATTCTCGATTCCTTCGGCG	62.527	GGAAAAGAGGAGTCTTTTTGGA	58.868	103
C11729908	(GGT)7	47	67	AATTGAGCGGTGTGACGAG	59.846	CGTGTTAGGAGAAGTCATTATGGA	59.561	102
C11754476	(TC)6	38	49	TCATCGGATACGATCACCC	59.263	GGAGCTGTCTCTGAGTGAGAGTG	60.77	100
C11760206	(GT)8	52	67	CCTATTGGTTAGACTAGTTGTCATGTT	58.319	TATTTCCTTCATAAACTCCTGTGAA	58.337	100
C11772142	(AGA)5	45	59	GAATCCTTGAAGAGAAGCTTGAA	59.146	GAACGGTTTAATCTCGATTTTCT	57.932	103
C11772144	(AGA)5	45	59	TGAATCCTTGAAGAGAAGCTTGA	60.489	GAACGGTTTAATCTCGGTTTTC	59.038	104
C11776238	(GTT)6	27	44	CGCACCCTTGTTTTGATTC	59.112	ATCAGCAACCAATGCAGATG	59.679	104
C11783226	(GAA)5	53	67	ATCATCCATTTTCATTGAGAAACA	59.722	TTGAATTTGAAAACAAACAAGAACA	59.944	100
C11786902	(CA)6	33	44	TTTCCTTCATAAACTCCTGTGAA	57.928	TGTGGGAACCTATTTGGTTAGTC	59.295	104
C11795630	(ATGA)4	51	66	AAATTCTTTGGAAATGGGAAGA	58.972	TGTATAACTACTAACCATGTTTTCTGC	57.29	100
C11802958	(CATT)4	40	55	TTCATTTGCATACGTTTTCATT	57.289	AGTTTGAAATCCGATCGCC	60.029	100
C11803632	(CA)8	30	45	TCCTTCATAAACTCCTGTGAATACAT	59.384	TGTGGGGAACCTATTGATTAGTCT	60.127	105
C11806894	(CCA)5	39	53	TTCTCAAGAATAATTTGATATGGCTG	59.904	GTCTTGCGATCCGAGGTAAT	59.154	100
C11814702	(TCT)5	41	55	CACAAAGCCCAACCTCAAG	59.273	GAAAAACAAAAGCCAAGAATAGAAA	59.299	100
C11816718	(CA)6	39	50	TATTTCCTTCGTAAACTCCTGTGA	59.224	GGAACCTATTGGTTAGACTAGTTGTT	57.55	100
C11817976	(GAA)5	38	52	GTTAATGGAGGGAGTGGGGT	60.052	GCTACATCAGTAACCCTGTAGCA	58.488	103
C11823478	(CAA)6	67	84	TCCCAGCAAACTATCGAAGC	60.352	GTTGGAGTTGGAGCGATG	57.647	101
C11826828	(TA)7	56	69	AACACACAAACATATCAAAAATATTCA	58.047	GGGGGTTTGTTATATAAAGGGAA	59.396	103
C11830554	(GAGAA)4	41	60	GGTCTTTTTGGAAAATCATTTCA	59.365	CCCTTACCTCGCGATGATCT	61.497	100
C11831530	(AC)6	42	53	TTCTGTTTTCTTTTTAGCATCCA	58.128	TAGCACCCCTTACATCCATC	57.485	100
C11832336	(AAC)6	47	64	CAATGATGATGTGCCCAAAG	59.924	TTGGAGTTGGAGAAATGGTTG	59.956	101
C11832644	(CT)6	28	39	CTGAAACCCTTTGCCATTTT	59.064	AGGGAGACAAGGATCCAGATT	59.011	102
C11842616	(AT)6	26	37	AGGGAATAGATGGAGCACCC	60.293	CATAGAAATAGCAATTTAAAACACACA	58.031	102
C11844688	(GCATA)4	29	48	AACATTGCATTGCATTCACA	58.548	AAATAGCGAGCAAATGAGAAAA	58.224	100
C11859614	(TGAA)4	34	49	AATGGGAAGAGAAATGAAGTTTTT	58.672	GAACGCTTGCCCATGTGTAT	60.925	100
C11862820	(TCT)5	50	64	TGATTCCACAACTTCAACCTCA	60.529	GCCAAACTTGGTCTTAGAGAGAA	59.078	101
C11884788	(TATT)4	54	69	CGTCAGTGGAAATTTAGATCCC	59.835	CGAATAATTCTTTAGGATTTTTGGTT	59.324	105
C11896602	(AAG)6	58	75	TCTTTCCTCACATAAAACCAAACTT	59.507	AACCCCAAGCTTCCTCTCTT	59.323	105
C11901056	(AAAT)4	34	49	TTCTTCGAAAAAGCTAAAAGATCA	58.797	ATTTCTTTAACATCCAAATATTCACA	57.354	105
C11905424	(TCT)5	50	64	ATTGCAAGATGCTCCAACAA	59.276	AGAAACTTGGAAGCTTGAGAGAAA	60.057	100
C11912470	(TTG)6	26	43	ATGGTTGGAGTTGGAGCAAT	59.41	TCAACAAACCATCGAAACCA	59.941	102
C11912576	(TGAA)4	34	49	TGGGAAGAGAAATGAAGTTTTG	58.352	TGACTTCGAACGCTTGACC	59.976	106
C11924422	(TTC)5	44	58	GATGTTTGTTTCTGGAGCAGG	59.726	GTCCCTCCGAGACCAAGTC	59.628	101
C11927964	(AGA)5	44	58	AAACACAAAAGTTGAGAGTTTGGA	59.258	TCCAAGATGATTCTTCAACCAA	59.546	101
C11942174	(CTT)6	64	81	CATGGTGATGATACAAAGCTCAA	60.011	TGAGAGGAAAGGAGAGGGTTT	59.309	106
C11949724	(TA)6	24	35	CCTAATTCGTGTGGCATGTG	59.988	AAAATCAAATATGTTTTGCATTGA	57.728	102
C11957088	(CAA)5	47	61	ACAACATCAAAACATATTTCTACCATC	58.786	GGTATTTTGATTCATGGAGTTTATAGT	57.374	100
C11958204	(GGT)7	64	84	TTGGCTTGGCGAGCAAAT	62.803	GGAGAAGTCATTATGGCGG	58.103	101
C11990304	(GGT)8	50	73	GGGCAAATTGAGCATTATGG	60.289	GGAGAAGTCACCGCTATGGA	60.218	100
C12015218	(CAA)7	50	70	AATGTATGCCATGCGACCTC	60.895	TCGAATGACCAGTGTTGATCT	58.144	104
C12019918	(TGAA)4	57	72	CTCTAAATTCTTTGGAAATTGGAAGA	60.321	TATAACTACTAACCATGTTTGCCGC	60.618	100
C12034588	(AAG)5	38	52	GGCATGGAGAGAAAAGAGAGG	60.334	TGATCCAAGATGATTCCACAA	58.912	100
C12037774	(GT)7	64	77	AACTGTGGGGAACCTATTGAT	57.389	TTTCCTTCATAAACTCCTGTGAA	57.928	108
C12041314	(AGA)5	41	55	TCCTTGAAGAAAAGCTTGAAGT	57.436	GAAGGAACGGTTTAATCTCGG	59.952	104
C12045826	(TGT)5	35	49	TGACCAGTGTTGATCTAGTTGTTG	59.213	CATGCAATGTATGTCATGCG	59.544	101
C12051042	(CAA)6	69	86	CCCAACAAACTATCGAAGCTG	59.755	ATTGTTGGAGTTGGAGCG	57.137	100
C12060448	(TCT)5	24	38	ACCTCAAGCTTCTCTCTTGCT	57.561	TTTCTTTCCATTTGGTGAGC	57.793	108
C12065418	(GGT)6	50	67	AAATTGGGCATTGTGACGAG	60.894	ACCCGTGTTTGGAGAAGTCA	60.545	100
C12088238	(TTG)7	26	46	ATGGTTGGAGTTGGAGCAAT	59.41	TCAACAAACCATCGAAACCA	59.941	105
C12088310	(TGAA)4	36	51	TGGGAAGAGAAATGAAGTTTTT	57.05	GAACGCTTGACCGTGTGTAT	58.652	101
C12104016	(CAA)5	59	73	ATACCTCCATTACAACATCAAAACA	58.791	TCATGGGGTTTATAGTTTACCATTG	60.228	100
C12104294	(TTGGT)5	24	48	AACCGCACCGAACCAAAC	61.913	GAACCGCGAGAGAAAAAGG	59.94	107
C12109974	(CA)6	36	47	TTTCACCCACTTAACATAAATTCAGA	60.155	AGGATGTCTTCCAGTGTTACTCTTC	59.263	100
C12117854	(AAG)7	57	77	CCATTTTTCCAAACACACCA	59.268	TCCTCTCTTGCTCTCTTGCTC	59.054	108
C12128720	(GTC)5	58	72	CAATTGCTGAGCCCATTGT	59.664	GCATCAGCCAGAGTGGAATC	60.779	100
C12143174	(CA)9	33	50	TTTCCTTCATAAACTCCTGTGAA	57.928	GGGAACCTATTGGTTAGACTAGTTG	58.644	105
C12146270	(CCCAAC)4	35	58	CAACCCGACGACACAGAAC	60.146	GGGTGTGTGGCATATGTGAG	59.837	105
C12156138	(CA)6	36	47	TTTCCTTCATAAATTCCTGTGAA	57.811	GTGGGGAACCTATTGATTAGTCT	57.621	103
C12156140	(CA)6	36	47	TTTCCTTCATAAATTCCTGTGAA	57.811	GGGGAACCTATTGATTGGTCTA	59.201	101
C12165644	(GGT)6	63	80	TTTGCTTGTCGGGAAAATTG	60.97	GAGAAGTCACCACTATGGAGGA	58.255	103
C12165646	(GGT)6	63	80	TTTGCTTGTCGGGAAAATTG	60.97	GAAGTCACCACTATGGCGGA	61.067	101
C12165648	(GTG)6	61	78	TTTGCTTGTCGGGCAAAT	60.197	GAAGTCACCACTATGGCGGA	61.067	101
C12177874	(TA)6	58	69	AAAAATTAGAAACCACTTTCATTCA	57.538	AATTTTAAAGTTCTCATGTCAGATGC	59.193	101
C12178488	(TGAA)4	58	73	AATCTCTAAATTCTTTGGAAATGGG	60.083	ACTACTAACCATGTTTGCCGC	59.171	100
C12179488	(GCATA)4	31	50	ATTGCATTGCATTCGCATAA	60.067	AATAAATAGCGAGCAAATGAGAAAA	59.717	100
C12189648	(CAA)5	49	63	AAGCTAACACTCAACAACAAGGTC	58.939	TCAATAGCTAATTCCCAATCTGC	59.621	100
C12194824	(GT)8	64	79	TGTGGGGAACCTATTGGTTAGT	59.631	TTCCTTCATAAACTCCTGTGAATA	57.063	106
C12195270	(AT)7	60	73	AACGGCGAAACAAGTAAAGG	59.267	TTAATCTATACCCCTTATAATTCCGA	57.784	103
C12197952	(TCT)5	30	44	CAACTTCATGCTTGATCTTGCT	59.522	TGTCTTTCTTTCCTTTCCAACAA	60.129	104
C12201974	(TTG)5	52	66	TTGGTATTTTGATTCATGGAGTTT	58.841	CAACATCAAAACATATTTCTACCATCA	60.377	102
C12210168	(TG)6	61	72	GCACCCCTTACATCCATCGT	62.069	TTTTGTTTTCTTTTAGCGTCCA	58.956	100
C12215410	(ACC)5	27	41	ACCACTATGGCGGAGAATCA	60.483	AACCCTTGCATTTGCTTGAC	60.118	108
C12215412	(ACC)5	27	41	ACCACTATGGCGGAGAATCA	60.483	ACCCTTGCATTTTCTTGGC	60.066	107
C12217790	(TTAT)4	28	43	ACTATACAGCATGCCACGCC	61.083	TGCCTTATCTTTTATTTTTGCATTT	59.508	107
C12233730	(TGAA)4	53	68	TCTCTAAATTCTTTGGAAATGGAAA	59.548	ATAACTACTAACCATGTTTGCTGCAT	59.481	100
C12233734	(TGAA)4	53	68	ATCTCTAAATTCTTTGGAAATGGA	57.477	TAACTACTAACCATGTTTGTTGCATTC	59.807	100
C12244536	(CAA)9	52	78	AATGTATGCCATGCGACCTC	60.895	AGGTCGAATGACCAGTGTTG	58.566	100
C12244540	(CAA)5	52	66	ATGCAATGTATGCCATGCG	61.48	GGTCGAATGACCAGTGTTGA	59.525	104
C12249944	(TTG)7	54	74	CGGAGTAGTTGTTGGAATTGG	59.48	TGATGTGCCCAAAGCAACT	60.256	106
C12255834	(TTG)6	27	44	GTTGTTGGAGTCGGAGCAAT	60.119	CCCAAACAACTATTGAAGCTGA	59.267	103
C12261294	(CTT)6	44	61	CCTCAAGCTTCCTCTCTTGC	59.308	AAGCCAAACTTGGCCTTAGA	58.973	100
C12262112	(AAATA)5	30	54	CAATTAAATAAATAATATCAGGCAACA	57.149	TTCGAAGAACGAGATTATTTCCA	60.082	101
C12263210	(TA)7	50	63	AAAGGGTGAGATACTCCAAAACA	59.056	TTGGAATGCACTCACTAACCT	57.344	101
C12268836	(TAAA)4	59	74	TTTGTTATTCAGTTTGAGATCCCTT	59.472	GCAGGAAAAATAGTGAAAAATGTTG	60.264	101
C12274034	(CCG)5	65	79	AGAAAGGCAGAAACCAGCAA	59.993	TTTTGCGTTGCCTCAACTCT	60.944	104
C12278318	(CATT)4	40	55	TAACTACTAACCATGTTTGCTGCAT	59.223	TCTCTAAATTCTTTGGAAATGGA	57.104	100
C12283278	(CACTAC)4	40	63	CTTCATTCATCTCATCACCGTT	59.056	GAGCACCTTGATAGGACCGA	60.218	106
C12294152	(CAA)5	25	39	TACCAACAACAACCCCAACA	59.709	TGACTGGCGGGAAGTTGAT	61.628	105
C12298192	(CA)6	45	56	GAAATGATATGCAATGCGATG	59	CACCTATACCTCATGCAAGCC	59.606	100
C12306032	(TGG)8	48	71	TCTTGCGATCCGAGGTAATA	58.335	AATAATTTGATATGGCTGGCG	58.973	100
C12307388	(TTTAT)4	54	73	TCGTTTATTTCGAAGAACGAGAT	59.302	CCACAATTAAATAAATAATATCAGGCA	58.832	107
C12312980	(CA)7	37	50	TTTCCTTCATAAACTCCTGTGAA	57.928	TGGGGAACCTATTGGTTAGA	57.007	103
C12312982	(CA)7	37	50	TTTCCTTCATAAACTCCTGTGAA	57.928	TGGGGAACCTATTGGTTAGA	57.007	103
C12321154	(GGTTT)4	55	74	AAAATGACCCAAACTAATCCGA	59.716	TTCAAAACCAAACCAATCCA	58.841	100
C12324766	(CAA)5	71	85	TGCCGTATCAGCAACCTATG	59.712	GGGACCCTTGTTCGGACT	59.896	104
C12328090	(ACA)6	44	61	CGATAACAACAAAAATGACAAGAA	58.295	TCAGGTAAAATATTCTTGTTTAACGAT	57.954	104
C12328300	(TGAA)4	57	72	AATCTCTAAATTCTTTGGAAATGGG	60.083	AACTACTAACCATGTTTTCCGCA	59.946	100
C12329588	(TCA)5	27	41	AAAACTTGAAAAACTTAGCAGGGA	59.73	GAGAACTGAGGTATGATCCTCTACA	58.005	110
C12332542	(AC)6	41	52	TTCTGTTTTCTTTCAGCATCCA	59.861	TTAGCACCCCTTACATCCATC	58.917	100
C12334028	(GA)6	58	69	AAAATCAAAAGTAACAATAACAGATCG	58.354	CTCTCGCTCTCAGGAAGTCG	60.422	100
C12335064	(TGAA)4	72	87	CAAAGAAAAATCTCTAAATTCTTTGG	58.189	ACCATGTTTGCCGCATTC	60.49	100
C12337854	(TGAA)4	36	51	AAATGGGAAGAGAAATGAAGTTTTT	59.8	GAACGCTTGCCCATGTGTAT	60.925	102
C12338446	(TGAA)4	61	76	AAAGAAAAATCTCTAAATTCTTTGGAA	58.558	AACCATGTTTGTCGCATTCA	59.972	100
C12353422	(GTT)5	41	55	AAATGTCTGCTGCTGTCGGT	60.865	AACACTTCTCAACAAGCTATCGAA	59.496	103
C12353856	(TTG)5	51	65	TTGGTATTTTGATTCATGGAGTTT	58.841	CAACATCAAAACATATTTCTACCATCA	60.377	101
C12360082	(TCT)5	27	41	AAGTCTTGCTCTTCTTCTTGTTCT	57.278	CCCATTTCCTAACACAACACC	59.205	104
C12363374	(GT)6	66	77	CAACTGTGGGGAACCTATTTG	59.341	TTTCCTTCATAAACTCCTGTGAA	57.928	107
C12364692	(CAA)5	52	66	TCAACAAGCTATTGAAATTAGCGA	60.265	GAATTGAAATGTCTGTTGCTGC	59.758	101
C12368480	(GGT)5	67	81	TTTGCTTGTCGGGCAAAT	60.197	TCACCACTATGGCGGAGAAT	60.483	100
C12368754	(CAA)5	33	47	CCTCAACTTCAACAACAAATACACA	60.345	GACATGCTTGAGTTGTAGGTCG	59.803	104
C12370660	(GT)6	67	78	TCATGTTGGGAGCCTATTGA	59.075	TTTCCTTCATAAACTCCTGTGAA	57.928	107
C12382744	(ACA)5	63	77	AAGCATAAATATGCCAAACGC	59.148	TGTTGTATATACCTGGTAGTTGTTGAT	57.309	104
C12387252	(TC)6	42	53	ATCCTCCTTGACTACTCGGG	58.201	CACACTTAAAACAAGCATTGTCC	58.734	101
C12397600	(CAA)6	34	51	ATGTGCCCAAAGCAACTCC	61.062	GTTGTTGGAATTGAAGAAATGG	58.467	100
C12407054	(TTG)5	27	41	GTTGTTGGAATCGGAGCATT	59.939	CCAAACAACTAACGAAGTTGATGA	60.425	102
C12411124	(CAA)9	59	85	TTGAAGCTGATGACAATGTGC	59.862	GTTGTTGGAGTCGGAGCAAT	60.119	100
C12423782	(CTT)6	45	62	CCAACCTCAAGCTTCCTCTC	59.014	AAGCCAAACTTGGCCTTAGA	58.973	104
C12430586	(CATT)4	40	55	AACTACTAACCATGTTTGTTGCATTC	59.792	TCTCTAAATTCTTTGGAAATGGA	57.104	100
C12432180	(GGT)5	22	36	CTATTGACACACGGCCCC	59.918	GGAGAAGCATCCACTTCTTCA	59.42	101
C12433690	(CCA)7	51	71	TCACTTTTGTTCTTATGTAAAACTTCC	58.442	TCTTGAAATAAGAGTAGAACATGACAA	57.786	103
C12434542	(CATT)4	61	76	CTCGTGACTTCGAACGCTT	59.176	GAAATGGGAAGAGAAATGAAGTTT	59.083	110
C12434546	(CATT)4	61	76	CTCGTGACTTCGAACGCTT	59.176	GAAATGGAGAGAGAAAATGAAGTT	57.205	110
C12436614	(AAG)6	61	78	CCTTTTCCAACAACAACAACC	59.364	TCCTCTCTTGCTCTCTTGCTC	59.054	105
C12440914	(GTG)7	26	46	GCTATTGACACACGGCCC	60.08	ACTTCTTCAACACCACCCGT	59.474	102
C12441924	(CAAA)4	54	69	CTTGCATGTAATGCATCAAACA	59.631	TCTCAAATTCGATTTTCATAATTCA	59.071	102
C12448122	(CA)8	35	50	TTTCCTTCATAAACTCCTGTGAA	57.928	GTGGGGAACCTATTGATTAGTCT	57.621	106
C12457354	(CA)11	29	50	TCCTTCATAAACTCCTGTGAATACAT	59.384	GTGGGGAACCTATTGATTAGTCT	57.621	110
C12462566	(TTATT)4	55	74	TTTCGAAGAACAAGATTATTTCCA	59.191	CCGAAATCAAATAAATAATATCAGGC	60.278	104
C12470808	(GTG)6	56	73	TGCTTGTCGAGCAAATTGAG	60.134	TCACCACTATGGCGGAGAAT	60.483	101
C12472716	(CA)8	40	55	TTTCCTTCATAAACTCCTGTGAA	57.928	TGTGGGGAACCTATTGGTTAAA	60.443	101
C12474130	(GTG)5	29	43	TGACGAGGGCTATTGACACA	60.263	TCTACTTCTTCTACACCACCCG	58.394	101
C12476364	(CA)6	39	50	TTTCCTTCATAAGCTCCTGTG	57.113	TGGGGAACCTATTGGTTAGA	57.007	101
C12476966	(GT)6	61	72	TGTGGGGAACCTATTGGTTAAA	60.443	TTTCCTTCATAAACTCCTGTGAA	57.928	103
C12477638	(GT)7	59	72	TGGGGAACCTATTGGTTAGAA	58.429	TTTCCTTCATAAACTCCTGTGAA	57.928	103
C12477640	(GT)7	59	72	TGGGGAACCTATTGGTTAGA	57.007	TATTTCCTTCATAAACTCATGTGAA	57.035	105
C12480104	(CCA)6	22	39	ATATGGCTGGCGGTGAAA	60.033	GTGTGATGAAATCTCCCGGT	59.786	108
C12483216	(CA)8	38	53	TTTCCTTCATAAACTCCTGTGAA	57.928	GGGAACCTATTGGTTAGACTGA	57.236	103
C12491022	(GTT)6	64	81	TAAACTGATTACCTTTGAAGTTGGAG	59.223	GCCCCAAGCAATTTCAAAAA	62.138	100
C12493716	(GGT)7	44	64	AATTGAGCATTATGGCGAGG	60.06	CACCCGTGTTTGGAGAAGTT	60.005	103
C12493988	(ATT)6	40	57	TGAGGTGTGAAAATTAAGCCAA	59.625	CACTAAACCCTTATAATTCTCCTTTTA	57.026	108
C12499084	(CAA)5	61	75	ATGCAATGTATGCCATGCG	61.48	TGACCAGTGTTGATCTAGTTGTTG	59.213	100
C12513584	(GAA)5	48	62	CAACTACCAACACCGAAAACC	59.387	TTTCGACAATAGTAAAGAAGTAAGTGA	57.172	100
C12522136	(GT)6	64	75	TGTGGGGAACCTATTGATTAGTCT	60.127	TTTCCTTCATAAACTCTTGTGAATAC	57.223	104
C12522536	(CAA)5	49	63	TGACAATGTACCCAAGGCAA	59.964	GATCAGGTGTTGGAATCTGAG	57.145	101
C12532264	(TGAA)4	53	68	ATCTCTAAATTCTTTGGAAATGGG	58.972	TAACTACTAACCATGTTTGCCGC	60.417	100
C12534774	(AC)6	61	72	TTCAATTGTTTGTTTTCTTTCTTTAC	57.331	CGAGATTCGGAGTGATTCTG	58.387	102
C12535640	(GA)6	50	61	TTCTTGAGATGAAGAGGATGATGA	60.208	TTCATTCAAAAGAAACCCTGAAA	59.971	100
C12538024	(TA)6	56	67	TGCATTGATTGATGATTAATTCTTT	58.973	TCCAGCCAATTTTTCTACCC	59.019	104
C12541448	(TCT)5	53	67	ATCAAAGCCCCAACCTCAAG	61.37	GCCAAGAATAGAAACTTGGGA	58.315	103
C12555746	(TCT)5	32	46	CCTCAAGCTTCCTCTCTTGC	59.308	CCTTTTCCAACAACAACAACC	59.364	100
C12557846	(CAA)5	67	81	TACCTCCATTACAACATCAACATCA	60.514	GGGTTTATAGTTTGCCTTTGTTTT	58.985	100
C12562442	(CA)6	42	53	TTTCCTTCATAAACTCCTGTGAA	57.928	GGGGAACCTATTGGTTAGACTG	58.891	100
C12564966	(GTTTG)4	28	47	AACCGCACCGAACCAAAC	61.913	AACCGCGAGAGAAAAAGACA	59.993	105
C12567540	(GTG)8	64	87	TGCTTGTCGAGCAAATTGAG	60.134	CTATGGCGGAGAATCAACCA	60.992	101
C12571992	(CT)6	53	64	TTTTGACACAAATATAAATAGGAAGCA	59.449	TTGTGAAATTTGGAAAAATGGA	59.319	103
C12572562	(CAA)6	63	80	CTCAACAAACCATCGAAGCA	59.84	GGAGAAATGGTTGGAGTTGG	59.381	109
C12575532	(CT)8	45	60	TCAAAAGAAACCCTGAAACCC	60.318	ATTCTTGAGATGAAGAGGATGATG	58.738	100
C12578780	(GGT)7	49	69	AATTGAGCGGTGTGACGAG	59.846	ACACCACCCGTGTTAGGAGA	60.422	104
C12582582	(TCT)5	48	62	TCTCCATGGATAAGTGACTTCC	58.121	TTGAAAATGAAAAGGAGAATGGA	59.937	104
C12584228	(TA)6	23	34	TACCCCTTTATAATTCCGGC	57.967	CCAATATATAGGTAACGACGAAACAA	59.644	107
C12584818	(GT)6	64	75	TGTGGGGAACCTATTGATTAGTCT	60.127	TTTCCTTCATAAACTCTTGTGAATAC	57.223	103
C12595862	(ATA)5	37	51	TCTTTTTCCTCTTTTTATTCCTTTT	57.451	TGTAAAGAGTAGAAGGAGGGGTG	58.836	104
C12600838	(AAG)5	62	76	CCCATTTGAAAAACAAAGCC	59.429	TCCTCTCTTGCTCTCTTGCTC	59.054	106
C12602222	(CA)8	37	52	TTTCCTTCATAAACTCCTGTGAA	57.928	TGGGGAACCTATTGGTTAGA	57.007	105
C12608934	(CAA)7	36	56	TGATGTGCCCAAAGCAACT	60.256	AGCAGTTGTTGGAGTTGGAGA	59.899	103
C12608994	(TA)6	39	50	TCCAAAACATATAATTAAAGGCATGA	60.002	GAGATTTAGATAGGTGTTGGAATGC	59.46	101
C12610510	(CA)8	39	54	TTTCCTTCATAAACTCCTGTGAA	57.928	GGGAACCTATTGGTTAGACTAGTTG	58.644	103
C12612010	(GTG)5	66	80	AACCTTGCATTTGCTTGGC	61.164	CATTATGGAGGAGAATCAACCA	58.903	105
C12616376	(TTGGT)5	36	60	AAACTGAACCAACCGCACC	60.95	GAGAGAAAAAGGCATGCGG	60.869	109
C12617058	(TGAA)4	59	74	TCTCTAAATTCTTTGGAAATGGGA	60.289	AACTACTAACCATGTTTGCCGC	60.422	100
C12617982	(TCT)5	32	46	CCAAATCCATGCTTGCTCTT	60.214	CCATTTGGAAAACAAAAGCC	59.429	102
C12629050	(GGTTT)4	66	85	AACCATGCGGTTTTGTTAAA	58.071	CCAAACCAACCCAATAGAAAA	58.839	111
C12629360	(TCT)5	40	54	AACCTCAAGCCCTAGCTAATGA	59.415	CCATTTGAAAAACAAAAGCCA	59.965	112
C12634478	(GTTT)4	41	56	AATCGATTTGGGGACTAGGG	60.145	AGAACCAGTCGGATCATTGG	59.927	111
C12641508	(ACC)7	26	46	TCACCACTATGGCGGAGAAT	60.483	CCTTGCATTTGCTTGACGAG	61.869	107
C12644320	(CAA)5	71	85	ACAACAACGAAGACAACGCT	58.426	TGGTTGTTGGTAGTGTTGGG	59.309	109
C12644724	(AAATA)4	31	50	CAATTAAATAAATAATATCAGGCAACA	57.149	TCAATTCAAGAAGTCAAGAACAAGA	59.462	111
C12644822	(AC)6	34	45	AAGAATGTTTTTGGCTTCCTCA	60.109	TGCTAAGTATTATGTGTGGGACG	59.088	102
C12645184	(CAA)5	62	76	ATACCTCAATTACAACATCAAAACAT	57.22	TTCATGGGGTTTATAGTTTGCC	60.076	101
C12645414	(ACC)8	45	68	GTGTTTGGAGAAGCCACCAC	60.555	AATTGAGCATTATGGCGAGG	60.06	101
C12646224	(CAT)5	44	58	ACATCCCATAGAGATGATCCAA	58.334	CCAACCAAGTCAACTTGCAG	59.335	100
C12647388	(CAA)6	24	41	ACCAACAACAACCCCAACAC	60.567	GTTGATTGGCGGGAAGTTG	61.433	109
C12661352	(TCT)6	55	72	TTCTACAAAGCTCAACCCCAA	59.733	CCAAACTTGGTCTTAGAGAGAAGAA	59.505	101
C12670510	(TCTCT)4	35	54	GATCTTCGATTTCTCTCGGC	58.962	GAAAGAAAAGTAGGTCTTTTTGGAGA	59.744	104
C12688730	(CAA)5	62	76	CCTCCATTACAACATCAACATCA	59.738	CATGGGGTTTATAGTTTATCATTGTTT	59.744	102
C12694366	(TTTA)4	44	59	CCATTCCCCACATGATGTAA	59.049	GGCTCGCACGAGTATTAGTTT	58.553	112
C12695244	(ACA)6	31	48	CCCAGAAAATTCCAACAATCA	59.787	TGTTGGAGTTGGAGCAGTTG	59.873	104
C12697786	(CAA)6	40	57	CCGATGCCATATTCAAATCA	59.333	GTAGTGCGGGCTTCTCTGTT	59.501	108
C12705878	(GT)7	62	75	TGTGGGGAACCTATTGGTTAGA	60.584	TATTTCCTTCATAAACTCATGTGAA	57.035	107
C12705880	(GT)7	62	75	TGTGGGGAACCTATTGGTTAGA	60.584	TTTCCTTCATAAACTCTTGTGAATAC	57.223	105
C12705884	(GT)6	62	73	TGTGGGGAACCTATTGGTTAGA	60.584	TTTCCTTCATAAACTCCTGTGAA	57.928	103
C12707910	(TC)7	37	50	TAGGGATCTCCCTCGATCTC	58.215	AATCAAATCAACAAGCATTTAAGAA	58.388	100
C12711354	(AGA)6	40	57	AGAAGCTTGAGAGAAAGAGAGGG	59.795	TCCATGAAGGTTCTACAAAGCTC	59.776	100
C12715498	(GTT)5	35	49	GGGGTGGTTGTTGGTATTGT	59.43	GAAGACAACGCTACCGCC	59.399	105
C12719618	(CA)6	29	40	TCCTTCATAAACTCCTGTGAATACAT	59.384	GGAGGCTATACTGTGGGAACC	59.841	112
C12731736	(TAAA)4	55	70	TCAGTTTGAGATCCCTTTTGTTG	60.5	TTTTAGCAGAAAAATAGTGAAAGAAA	57.289	100
C12736516	(GAA)5	54	68	GTTAATGGTTGGTTAATGGAGGG	60.662	CCTGTAGCAGAACGTTTCCTTT	59.82	100
C12740640	(TGAA)4	58	73	AATCTCTAAATTCTTTGGAAATGGG	60.083	AACTACTAACCATGTTTGCCGC	60.422	100
C12741606	(ACA)5	53	67	CTCAACAACAAGGTCAGGGTC	59.607	GCCATCTTTTCAATAGCTAACTCC	59.687	100
C12744720	(CA)6	48	59	TCCCTTTTCTTTTCTCGTTCA	58.936	GCACCTCTTACGTCCATCGT	60.142	105
C12753346	(AAACC)4	29	48	CAAACCAATCCAATAGAAAATCG	59.735	AACCATGCGGTTTTGTTAAA	58.071	110
C12755356	(GT)7	64	77	TGTGGGGAACCTATTGGTTAAA	60.443	TTTCCTTCATAAACTCCTGTGAA	57.928	105
C12759748	(AGA)5	52	66	GGCTTGAATCCTTGAAGAAAAG	59.372	GAACGGTTTAATCTCGGTTTT	57.314	108
C12765688	(CAA)6	48	65	AAGCAAACACTCAACAACAAGG	59.328	TCAATAGCTAACTCCCAATCTGC	59.771	100
C12773084	(AGA)5	40	54	GAAACTTGAGAGAGAAAGAGAGGG	59.207	GCTTGGATGATTCATGGTGA	59.456	101
C12773308	(GGA)6	41	58	GAAAACTGCCTCCGCCTCT	61.821	GAAGAAGGGACGTGTGAGGA	60.238	100
C12777080	(ACC)8	60	83	CACCCGTGTTTGGAGAAGTC	60.545	TGACGAGGGCTATTGACACA	60.263	100
C12778412	(GT)6	63	74	CTGTGGGGAGCCTATTGATT	59.006	TTTCCTTCATAAACTCCTGTGAA	57.928	104
C12781746	(GT)8	66	81	CTGTGGGGAACCTATTGATTG	59.298	TTTCCTTCATAAACTCCTGTGAA	57.928	109
C12784004	(AGA)6	39	56	TGGGAGCTTGAGAAAAAGAGA	59.181	GGATGATTCAAGATGCTCCAA	60.029	100
C12786370	(TCT)6	22	39	ATCCATGCTTGCTCTTGC	57.403	TCCTCATTTCTTCCCATTTGA	59.49	112
C12787280	(TGAA)4	56	71	TTGGAAATGGAAAGAGAAAATGA	59.937	CCCGTGTGTATAACTACTAACCATGT	59.592	100
C12795596	(GA)8	29	44	ATGAAGACATATTTCGCTGATGG	60.346	GTAGTATCACACTTTCTTCATTCAAAA	57.285	100
C12797304	(CATT)4	64	79	GTGACTTCGAACGCTTGACC	60.844	TGGAAATGGGAAGAGAAATGA	59.49	106
C12797310	(CATT)4	64	79	GTGACTTCGAACGTTTGCC	59.282	TGGAAATGGGAAGAGAAATGA	59.49	106
C12799506	(TG)6	27	38	GGGACCCATTTAATTCTACGC	59.693	TCTGAAACCGTGTCAAACTCA	59.324	109
C12808078	(ACC)7	67	87	TCTACTTCTTCTACACCACCCG	58.394	GAGGGCTATTGACACAAGGC	59.7	103
C12808520	(GT)6	69	80	AGGCTAACTGTGGGGAACCT	59.994	TTTCCTTCATAAACTCCTGTGAA	57.928	111
C12811780	(AAG)5	39	53	CTAGAGAGAAGAAGAGAGGATGTTG	57.24	GGTTGATCCATGGTGATGCT	60.758	102
C12812940	(CTT)6	30	47	GCTTCCTCTCTTGCTCTCTTG	58.563	TTCCCATTTGGAAAACAAGC	59.916	101
C12814124	(GTT)7	25	45	CACCCTTGTTTTGATTCCTGA	59.956	AGCAACCAATGCAGATGCC	62.189	102
C12818846	(GA)6	77	88	AGCCATGGAGGGAGACAAG	60.207	CCTGAAACCCTTTGCCATT	59.918	111
C12820134	(AGA)6	41	58	CTTGGGAGAGAAAAGAGAGGG	59.443	GATCCATGAAGGTTCTACAAAGC	59.149	100
C12826994	(CTT)5	38	52	TTCAAGCTTCCTCTCTTGCTC	58.947	CTTTCCTTTCCAACATCCCA	59.903	106
C12843872	(TTTA)4	42	57	TTCATTTTAGCAGAAAAATAGTGAAAA	58.962	TCAGTTTGAGATCCCTTTTGTTG	60.5	100
C12846494	(CT)6	50	61	CTTCATTCAAAAGAAACCCTGAA	59.633	TCTTGAGATGAAGAGGATGGTG	59.284	100
C12849528	(ACC)6	63	80	CTTCAACACCACCCGTGTTT	60.843	TGACGAGGGCTATTGACACA	60.263	103
C12856214	(AAG)5	62	76	CAACCCGACCCTTCAGATTA	59.926	GTACCTTGTCGAAACGGGTG	60.41	103
C12864960	(CA)8	39	54	TTTCCTTCATAAACTCCTGTGAA	57.928	TGGGGAACCTATTGGTTAGA	57.007	105
C12866004	(GT)6	59	70	TGGGGAACCTATTGGTTAGA	57.007	TTTCCTTCATACACTCCTGTGAA	58.754	101
C12872298	(ATGA)4	60	75	AAATCTCTAAATTCTTTGGAAATGGA	59.784	CTAACCATGTTTGTTGCATTCAT	58.935	100
C12880304	(GTTT)4	31	46	AAGTCAACTTGAGGATTGGTTTT	58.248	AGCGACCTTTGTTCTTCTCG	59.615	101
C12883980	(GT)6	64	75	TGTGGGGAACCTATTGGTTAGA	60.584	TATTTCCTTCATAAACTCATGTGAA	57.035	105
C12892478	(ACC)6	70	87	GCATCTACTTCTTCAACACCACC	60.054	CGAGGGCTATTGACACACG	60.271	104
C12898492	(TTC)5	56	70	GAAGGAACGGTTTAATCTCGG	59.952	TGAATCCTTGAAGAAAAGCTTGA	60.35	108
C12900094	(TCT)5	24	38	ACCTCAAGCTTCTCTCTTGCT	57.561	TCCTTCTTTCTTTCCATTTTGTG	59.633	114
C12903930	(GT)8	63	78	TGTGGGGAACCTATTGATTAGTCT	60.127	TTTCCTTCATAAACTCCTGTGAA	57.928	107
C12903932	(GT)7	62	75	TGTGGGGAACCTATTGGTTAGA	60.584	TTTCCTTCATAAACTCTTGTGAATAC	57.223	104
C12912494	(GAGAA)4	71	90	AAAAAGGAAAAGAAGAAAAAGAAGG	59.014	ATTTTCTCGGCGTTGGCT	60.744	100
C12912858	(GTT)5	61	75	ATTACCTTTGGGGTTGGAGC	60.187	CCCCAAGCAATTCCAAAAAT	61.011	104
C12917366	(TTG)6	62	79	TGAGACGGAGTAGTTGTTGGAAT	60.047	CAATGTGCCCAAAGCAACT	59.707	108
C12921736	(ACC)5	73	87	GCATCTACTTCTTCAACACCACC	60.054	CGAGGGCTATTGACACACG	60.271	101
C12924386	(AAG)7	26	46	AGAGAGAAAAAGAGAGGGTTTTG	57.433	GGATGATCCATGATGATTCTACA	58.73	106
C12925736	(GCC)5	41	55	GCTCAGCATGTAAGGGAGGA	60.362	TGTTGTTAGCCGCGTTGTTA	60.308	100
C12930602	(GGT)7	26	46	GGCTATTTACACAAGGCCCC	60.692	GAATCATCTACTTCTTCTACACCACC	58.716	100
C12933044	(TTTAT)4	60	79	TCAAGAACAAGAGTATTTCCAGCA	60.288	CCACAATTAAATAAATAATATCAAGCA	57.149	101
C12933046	(TTTAT)4	60	79	TCAAGAACAAGAGTATTTCCAGCA	60.288	CCACAATTAAATAAATAATATCAGGCA	58.832	101
C12933722	(TCT)5	26	40	CAAGCTTCCTCTCTTGCACTC	59.367	TCCTCATTTCTTCCCATTTGA	59.49	111
C12937686	(CA)6	42	53	TTTCCCTCATAAACTCCTGTGAA	59.987	ATGGGGAACCTATTGATTAGTCT	57.164	102
C12939974	(CCCAAC)4	60	83	CCAACAACCATCAACTTCCC	60.21	AGTATTGGGTGGGTGGGTG	60.494	113
C12943304	(ATC)5	30	44	CCAAACACTCCTCAATATCTCG	58.718	GAAGCATCCCATGGATAAGAA	58.988	110
C12945858	(CAA)6	24	41	CAGGTTCCACCGAACCAAG	61.496	TGGTATATTTGTGGTAGTGCGG	59.779	103
C12946348	(CT)6	30	41	CTCTCTCTCTCGCCGGTCAC	62.638	AGAGAAACAACCCAGATCGC	59.288	101
C12949984	(GTG)7	52	72	AGCAAATTGAGCGGTGTGAC	61.248	AGAAGTCATCACTATGGCGGA	59.708	100
C12950378	(AT)6	35	46	TGGCTGTTGATCTTAGTTGTCG	60.305	ACCACAAAGCATAAATATGCCAAA	61.687	100
C12961596	(AAATA)4	34	53	CCACAATTAAATAAATAATATCAAGCA	57.149	TTCGAAGAACGAGATTATTTCCA	60.082	103
C12969906	(AT)6	74	85	TTTCATTTAATTCTAAGTGGGCTAA	57.707	TGATGCATTCAAATGAACAAA	57.619	111
C12971830	(ATGA)4	41	56	TGGAAATGGGAAGAGAAATGA	59.49	GAACGCTTGACCGTGTGTAT	58.652	106
C12972336	(AAG)6	27	44	TTGAGAGGAAAGGAGAGGGT	57.898	TCCATGGTGATGATACAAACCT	59.174	109
C12975502	(CA)8	39	54	TATTTCCTTCATAAACTCATGTGAA	57.035	TGGGGAACCTATTGGTTAGA	57.007	107
C12975504	(CA)7	39	52	TTTCCTTCATAAACTCCTGTGAA	57.928	TGTGGGGAACCTATTGATTAGTCT	60.127	106
C12975506	(CA)8	39	54	TTCCTTCATAAACTCTTGTGAATACAT	58.687	TGGGGAACCTATTGGTTAGA	57.007	104
C12975816	(TA)6	63	74	AAAAATTGGAAACCACTTCCAT	58.779	AATTTTAAAGTTCTCATGTCAGATGC	59.193	101
C12978370	(AAAT)4	42	57	TTTAGGTTTGATTTTCTAGAATGGA	57.615	CATCTTCCATAGCAGGTTACTCA	58.415	100
C12980400	(TGAA)4	59	74	ATCTCTAAATTCTTTGGAAATGGG	58.972	AACTACTAACCATGTTTGCTGCAT	59.187	100
C12980402	(ATGA)4	58	73	ATCTCTAAATTCTTTGGAAATGGG	58.972	AACTACTAACCATGTTTTCTGCATTC	59.132	100
C12980878	(ATGA)4	58	73	TCTCTAAATTCTTTGGAAATGGGA	60.289	AACTACTAACCATGTTTGCTGCAT	59.187	100
C12984178	(AGA)6	39	56	AGAGTTTGAGAGAAAGATGAGGGT	58.974	ATCCATGATGATTCTACAAGATTCC	59.611	100
C12984334	(CT)6	56	67	CGGTGGCTCTCCGATTCT	61.335	GTTTGCAATCAGAGAGAGAGAACA	60.061	100
C12986478	(TGAA)4	36	51	TGGAAATGGGAAGAGAAATGA	59.49	GACTTCGAACGCTTGACCAT	60.263	100
C12986480	(TGAA)4	36	51	TGGAAATGGGAAGAGAAATGA	59.49	GTGACTTCGAACGCTTGACC	60.844	102
C12987836	(TA)6	77	88	ATAACCAATCCTTGTGTTCATCG	60.122	GTTGTGAATCGGATGCCTTG	61.449	100
C12990834	(CT)6	27	38	CTGAAACCCTTTGCCATTTT	59.064	GGGAGAGATGGAGATCCTGA	59.132	103
C12994674	(TGAA)4	55	70	TTGGAAATGGGAAGAGAAATG	59.006	TGCCCGTGTGTATAACTACTAACC	59.412	100
C12995168	(TTAA)4	41	56	GGTTTAATTATTGGCATTTTTGAA	58.482	GCCTTTTACTCTAACACCTCCC	58.346	105
C12999996	(TCT)5	50	64	TCCACAACTTCAACCTCAAGC	60.284	CAAGAAAACATAGAGGCATGGA	59.225	101
C13007224	(ACC)5	27	41	ACTATGGCGGAGAATCAACC	59.009	GACCCTTGCATTTGCTTGTC	60.646	105
C13007226	(ACC)5	27	41	ACCACTATGGCGGAGAATCA	60.483	AACCCTTGCATTTGCTTGAC	60.118	108
C13008154	(GGT)6	66	83	TTGGCTAGGCGAGCAAAT	59.523	TAGGAGAAGTCATTATGGCGG	59.192	100
C13008158	(TCTCT)4	43	62	CTCGCGATGATCTTCGATTT	60.318	GGAAAAAGAAGCCTTTTTGGA	59.703	109
C13017616	(CAA)5	73	87	CCAGGCCAACTTAATCATGC	60.469	CCAGTGTTGATCTAGTTGTTGTTG	58.746	113
C13027136	(TGAA)4	36	51	TGGGAAGAGAAATGAAGTTTTT	57.05	GAACGCTTGCCCATGTGTAT	60.925	101
C13028162	(AGA)5	54	68	GAATCCTTGAAGAAAAGCTTGAAA	60.226	GAACGGTTTAATCTCGATTTTCTC	59.548	103
C13028536	(CAA)5	75	89	CCCAAACAACTAACGAAATTGA	59.03	GTTGTTGGAGTCGGAGCAAT	60.119	100
C13030430	(CAA)6	45	62	GCCGATGCCATATTCAAATC	60.262	GTAGTGCGGGCTTCTCTGTT	59.501	109
C13035664	(AAG)5	78	92	GGCTCAGAATGCTCAGTTTCA	60.532	CCCATGTTGAGGAGACCAA	59.457	114
C13037636	(CAA)7	27	47	CAAAGCAACTCCAACAATTACTC	58.003	GTTGGGATTGGCGCAGTT	62.032	105
C13045166	(GA)7	77	90	GGGAGAGATGGAGATCCTGA	59.132	CCTGAAACCCTTTGCCATT	59.918	106
C13046002	(TCT)5	23	37	CCAACCTCATGCTTGTTCTT	57.797	CCATTCTACAACCAAAGCCAA	59.982	103
C13048980	(CA)10	28	47	CCTTCATAAACTCCTGTGAATACAT	57.771	TGTGGGGAACCTATTGATTAGTCT	60.127	109
C13059348	(AT)6	43	54	GGACATCATAATCGAAACGCA	60.852	TTGGTCGTTTGCATAAACTTAAAA	59.942	100
C13064034	(CA)11	33	54	TTTCCTTCATAAACTCCTGTGAA	57.928	TGTGGGGAACCTATTGATTAGTCT	60.127	113
C13064504	(CA)6	35	46	TTTCCTTCATAAACTCCTGTGGA	59.987	GGCTATACTGTGGGGAACCT	58.001	111
C13066204	(TCT)6	27	44	TCAAGCTTCCTCTCTTGCTCTC	60.403	TTTCCATTTTTCCCACACAA	58.841	101
C13066206	(TCT)6	27	44	TCAAGCTTCCTCTCTTGCTCTC	60.403	TCTTCCCATTTTTCCACACA	58.947	102
C13069178	(CT)6	57	68	AGGTCTCCAGCATGGCATAA	60.624	CGAAGAGAGAGAGGGATGGA	59.48	103
C13069584	(TCT)7	27	47	TCTTGCTCTCTTGCTCTTCTTC	58.227	CCCATTTTTCCAAACACACC	60.066	107
C13069868	(GT)8	63	78	TCTGGGAAACCTATTGATTAGTCT	57.473	TTTCCTTCATAAACTCCTGTGAA	57.928	109
C13078366	(CA)9	39	56	TTTCCTTCATAAACTCCTGTGAA	57.928	TGGGGAACCTATTGGTTAGA	57.007	107
C13078676	(GT)6	61	72	TGTGGGGAACCTATTGGTTAGA	60.584	TTTCCTTCATAAACTCTTGTGAATAC	57.223	103
C13078678	(GT)6	61	72	TGTGGGGAACCTATTGGTTAGA	60.584	TTTCCTTCATAAACTCCTGTGAA	57.928	103
C13078682	(GT)8	62	77	TGTGGGGAGCCTATTGGTTA	60.323	TTTCCTTCATAAACTCCTGTGAA	57.928	108
C13085878	(GAGAA)4	71	90	GGAAAAGAAGGAAAAAGGAGTCTT	59.682	ATTTCCGGCGTTGGCTTT	62.783	100
C13088840	(GT)6	77	88	AATTCAACTATCCTACATGCAAATG	58.586	CACTACATCTACACATTGCACACA	58.707	111
C13093666	(TCT)6	70	87	CCCCTTACCTCTAGTGCTTGG	60.13	TTGGAGGAAAAGAGAGGGTTT	59.2	111
C13095366	(CATT)4	49	64	AACGCTTGACCGTGTGTATAA	58.24	TTGGAAATGGAAAGAGAAATGAA	59.937	105
C13097338	(AAACC)5	66	90	AACCGCGAGAGAAAAAGACA	59.993	AACCGCACCGAACCAAAC	61.913	105
C13097340	(AAACC)4	66	85	GAACCGCGAGAGAAAAAGG	59.94	ACCGAACCAAACCGCATT	61.309	100
C13103948	(CAA)7	25	45	AGCAACTCCAACAATCACTCC	59.201	ACTGTTTACCTTTGGGGTCG	58.955	112
C13107850	(GT)6	66	77	CAACTGTGGGGAACCTATTG	57.924	TGTTTATATTTCCTTCATAAACTCCTG	58.313	115
C13111498	(GGT)7	67	87	ACCCTTGCATTTGCTTGTC	58.712	AGTCACCACTATGGAGGAGAATC	58.612	114
C13111500	(GGT)7	67	87	TTTGCTTGTCGGGCAAAT	60.197	AGTCACCACTATGGAGGAGAATC	58.612	105
C13115306	(AGA)5	28	42	TTGGGAGAGAAAAGAGAGGG	58.445	CCCCTTACCTCTAGCTTGGA	58.41	110
C13115756	(GT)7	64	77	TGTGGGGAACCTATTGGTTAGA	60.584	TTTCCTTCATAAACTCCTGTGAA	57.928	106
C13129748	(CA)7	46	59	TTTCCTTCATAAACTCCTGTGAA	57.928	GGGAACCTATTGGTTAGACTAGTTG	58.644	101
C13130730	(AAT)6	66	83	TTTGTAACAGAGGAAGTGGAGGA	60.151	CAGAGGAACAAGGTTTCCCA	60.081	100
C13131946	(TGAA)4	63	78	AAATCTCTAAATTCTTTGGAAATGGA	59.784	CTAACCATGTTTGCTGCATTC	58.307	100
C13132470	(GA)6	65	76	ACGGTGAGAAACCCATAAGC	59.056	TTTCTTCACCGGTCCCTTC	60.035	111
C13139652	(CAA)5	76	90	TCAACAAACCATCGAAACCA	59.941	TGGAGCAGTTGTTGTTATTGC	58.836	100
C13141004	(TA)6	38	49	ATAAAGGGAAGGTTGTGGCA	59.429	GAATAGCAAATTAAAACACACAAACA	58.701	102
C13142450	(CAA)5	39	53	CAACATCAAAACATATTTCTACCATCA	60.377	TTGGTATTTTGATTCATGGGG	59.511	101
C13151544	(CCA)7	57	77	CTCCTCTCACTTTTGTTCTTCTG	57.419	TCTTGAAATAAGAGTAGAACATGACAA	57.786	109
C13151642	(AAG)7	57	77	CCATTTTTCCAAACACACCA	59.268	TCAAGCTTCCTCTCTTGCTCTC	60.403	115
C13153854	(CAA)7	32	52	AACTTCAACAACAAATACACAACGA	59.895	GACATGCTTGAGTTGTAGGTCG	59.803	103
C13154286	(CA)9	28	45	CCTTCATAAACTCCTGTGAATACAT	57.771	GAGGCTATACTGTGGGGAACC	59.841	116
C13155276	(GTT)5	28	42	GCACCCTTGTTTTGATTCCT	59.031	TGGCATGCAGTATCAGCAAC	60.844	111
C13160194	(GGT)9	54	80	GGGCAAATTGAGCATTATGG	60.289	GAAGTCACCACTATGGCGGA	61.067	100
C13161428	(AT)6	53	64	AAAGGGTGAGATACTCCAAAACA	59.056	TGTGTTGGAATGCACTTATTAACTT	59.08	102
C13161472	(TCTCT)4	57	76	GAAATCACCCCTTACCTCGC	60.826	TTTTTGGAGAAAAAGCTATTATACG	57.467	112
C13163684	(GT)7	73	86	GGGAAGGTATTAGCACCCCT	59.307	TGTTTTCTTTTAGCATCCATAACTT	57.684	104
C13164764	(GT)7	65	78	TGTGGGGAACCTATTGGTTAGA	60.584	TTTCCTTCATAAACTCCTGTGAA	57.928	105
C13173048	(GAC)5	77	91	TCAGAAGATGATACGCCGC	59.923	GGAAGATCCACTTGCTGATG	58.23	116
C13176216	(TGAA)4	42	57	TGGAAATGGGAAGAGAAATGA	59.49	GCTTGCCCGTGTGTGTAACT	61.156	100
C13177618	(GAGAA)4	71	90	AAAAAGGAAAAGAAGGAAAGAAGGT	60.34	CTCGGCGTTGGCTTTTTC	61.83	100
C13181676	(CTT)5	64	78	CAATTTTCATTCAGTCAGTATCACAT	58.573	TTGGAACAGAAGATGAAAGAAAG	57.677	102
C13182008	(GA)7	44	57	TCGGTAACAACAACAGAGTCAGA	59.827	GTCTCTCTCCGCGATCCTC	60.048	102
C13183124	(AGA)5	44	58	TGAATCCTTGAAGAAAAGCTTGA	60.35	TGACATGGAAGGAACGGTTT	60.353	115
C13185464	(CA)6	44	55	TCCTTCATAAAATCCTGTGAATACAT	59.251	TGTGGGGAACCTATTGGTTAGA	60.584	101
C13185466	(CA)7	44	57	TTTCCTTCATAAACTCCTGTGAA	57.928	TGGGGAACCTACTGGTTAGA	57.117	103
C13187476	(TTG)5	29	43	GAAATGGTTGGAGTTGGAGC	59.532	TCAACAAACCATCGAAACCA	59.941	105
C13191540	(TCT)6	33	50	CCCAATCAATGCTTGCTCTA	58.869	TCTCATTTTTCCAAACACACCA	60.378	100
C13191922	(ACA)5	29	43	AAAAACGACAAGAATAACAAGAACAA	59.569	GTTGATGTTGTTGTGTTAGGTAAAAT	57.696	106
C13192646	(GA)6acagggagaacgatcgcgatcg(GA)6	45	90	CAGAAACCAAACATGCAAACA	59.618	CTCTCGCTCTTGCATCGTC	59.828	105
C13195132	(TCT)5	73	87	CCTCACAAGCTTGGATGATTC	59.685	GAAGCTTAGGAGAAAAGTTAGGG	57.101	107
C13196220	(CTTT)4	29	44	TCACACCAAAGCTATCATAATCA	57.354	TTCTCTCAGATTTTGCAAGGC	59.583	112
C13200120	(TCT)5	33	47	ATCTCCATCATCAAGCTCCC	59.046	CCCATTTTTCCAACACAACC	60.066	100
C13201902	(GT)6	64	75	TGTGGGGAACCTATTGGTTAGA	60.584	TTTCCTTCATAAACTCTTGTGAATAC	57.223	103
C13201964	(TA)6	44	55	AATTTTAAAGTTCTCATTTCAGATGC	58.466	AAAAATTAGAAACCACTTTCAATCA	57.538	101
C13202580	(GTT)7	68	88	TGTTCTAATTTATGGACATGCTTGA	59.917	CAACTTCAACAACAAATACACAACG	60.722	105
C13207340	(TGAA)4	33	48	TGGGAAGAGAAATGAAGTTTTT	57.05	CTCGTGACTTCGAACGCTT	59.176	108
C13209364	(TCT)5	29	43	AAGCTTCCTCTCTTGCTCTACTTC	59.052	CCATTTGAAAAACAAAAGCCA	59.965	103
C13212240	(CAA)5	67	81	CAAAGGCAACATTTACCACAA	58.594	GGATGAGGTTTATAGTTTTGCCA	59.407	116
C13214846	(GGTTT)4	66	85	AAAAATGACCCAAACTAATCCG	59.268	TCAAAACCAAACCAACCCAA	61.126	100
C13218338	(GT)6	63	74	TGTGGGGAACCTATTGGTTAGA	60.584	GCATTGTTTATATTTCCTTCATAAACT	57.561	115
C13221388	(CAA)5	59	73	CCTCCATTACAACATCAACATCA	59.738	CATGGGGTTTATAGTTTTCCTTTG	60.004	102
C13224534	(ACC)6	64	81	TTCAACACCACCCGTGTTAG	59.46	TGACGAGGGCTATTGACACA	60.263	102
C13227568	(GAA)5	73	87	TCTCATTTGGAAAACAAAACCA	59.469	TCTCTTGCTTTCTTGCTCTCCT	59.907	102
C13230536	(CA)6	45	56	TTTCCTTCATAAACTCCTGTGAA	57.928	TGTGGGGAACCTATTGGTTAGA	60.584	103
C13230538	(CA)6	45	56	TTTCCTTCATAAAGTCCTGTGAA	57.928	TGTGGGGAACCTATTGGTTAGA	60.584	103
C13230540	(CA)6	45	56	TTTCCTTCATAAAGTCCTGTGAA	57.928	TGTGGGGAACCTATTGGTTAGA	60.584	103
C13231654	(ATT)5	35	49	TTACAAGTTCAATGTTGAAAAGGG	59.469	GGATATCTTTGTAATTTTTGTAGCTTT	57.019	101
C13232182	(TGAA)4	62	77	TCTCTAAATTCTTTGGAAATGGA	57.104	AACTACTAACCATGTTTGTTGCATTC	59.792	100
C13240890	(TGAA)4	63	78	AAAAATCTCTAAATTCTTTGGAAATGG	60.404	ACTAACCATGTTTGCCGCAT	60.395	100
C13242974	(AAATA)4	32	51	CACAATTAAATAAATAATATCAGGCAA	57.149	CCTTTCAATTCAAGAAGTCAAGAAC	59.712	117
C13245964	(CA)8	42	57	TTTCCTTCATAAACTCCTGTGAA	57.928	TGGGGAACCTATTGGTTAGA	57.007	105
C13245966	(CA)8	42	57	TTCCTTCATAAACTCTTGTGAATACAT	58.687	TGGGGAACCTATTGGTTAGA	57.007	104
C13248076	(CAA)7	43	63	CAATGATGATGTGCCCAAAG	59.924	GTCGGAGCAGTTGTTGGAGT	60.307	114
C13253220	(AAT)5	49	63	TCATAAAACACTTATTTCCTTTCTTTT	57.381	TTGTTAGGCCCATTAAGGTGA	59.46	102
C13259112	(GTT)5gta(TGT)6	51	86	GACATGCTTGAGTTGTAGGTCG	59.803	AACTTCAACAACAAATACACAACGA	59.895	106
C13259810	(GT)9	67	84	CAACTGTGGGGAACCTATTG	57.924	TTTCCTTCATAAACTCCTGTGAA	57.928	113
C13260612	(AATA)4	56	71	CGGTATACAGCTAAGGCGAATAA	59.704	GATCCCCTTAGGTTAGACGAA	57.309	105
C13260862	(CAA)5	59	73	CCTCCATTACAACATCAACATCA	59.738	CATGGGGTTTATAGTTTTCCTTTG	60.004	101
C13262338	(TA)6	70	81	GCAAATTAAAACACACAAACATATCA	59.318	GGGGGTTTGTTATATAAAGGGAA	59.396	110
C13266398	(CA)7	29	42	TCCTTCATAAACTCCTGTGAATACAT	59.384	CTCTGTGGGGAACCTACTGG	59.568	106
C13268610	(GCC)5	58	72	AGCTCAGCATTTAAGGGAGGA	60.346	GTTGTTAGCCGCGTTGTTAG	58.515	100
C13268950	(CA)6	36	47	TTTCCTTCATAAACTCCTGTGAG	57.564	GGCTATACTGTGGGGAACCT	58.001	112
C13268952	(CA)6	36	47	TTTCCTTCATAAACTCCTGTGAG	57.564	TGTGGGGAACTTATTGATTGG	59.671	104
C13269308	(TCT)5	71	85	GGAAGGTGAGGATATGGTAAGC	58.984	GAATGGTGTAGTTGAAAAGGAGAAA	59.933	111
C13271980	(TGT)5	58	72	TCGAAACATCAGGGTTAGTTGA	59.609	CGTGCCTCTAGCAATACCAA	58.942	102
C13276446	(CA)6	45	56	TTTCCTTCATAAACTCCTGTGAA	57.928	TGTGGGGAACCTATTGGTTAGA	60.584	103
C13276460	(GGC)5	73	87	TGCATTGTTAGATGCGTTGTT	59.244	AGAGAAGAGGAAAGGGCCG	60.847	114
C13281692	(CTT)5	70	84	TCCTTCTTCCTCAACGGTCT	58.866	TTCGACCTCACAAATGAAACA	59.159	101
C13282432	(TGAA)4	58	73	TTGGAAATGGGAAGAGAAATG	59.006	TGCCCGTGTGTATAACTACTAACC	59.412	100
C13286530	(AAACC)5	67	91	GCGAGAGAAAAAGGTATGCG	59.982	AACCGCACCGAACCAAAC	61.913	101
C13288914	(CTT)7	50	70	CCTCAAGCTTCCTCTCTTGC	59.308	GCCAAACTTGGCCTTAGAGA	59.452	101
C13291310	(AAG)7	30	50	GAGAGAGGAAGAGAGGGTTTTG	58.598	GTGATGCTACCAAGCCCAAC	60.526	104
C13291562	(CAA)5	61	75	AATGTATGCCATGCGTCCTC	60.895	GGTCGAATGACCAGTGTTGA	59.525	100
C13291564	(CAA)5	61	75	AATGTATGCCATGCGTCCTC	60.895	GGTCGAATGACCAGTGTTGA	59.525	103
C13291566	(CAA)5	61	75	ATGCAATGTATGCCATGCG	61.48	GGTCGAATGACCAGTGTTGA	59.525	104
C13291568	(CAA)5	61	75	ATGCAATGTATGCCATGCG	61.48	GGTCGAATGACCAGTGTTGA	59.525	107
C13292068	(GT)7	64	77	TGTGGGGAACCTATTGGTTAGA	60.584	TTGTTTATATTTCCTTCATAAACTCCT	57.242	114
C13292690	(AGA)5	40	54	AAGTTGGAGAAAAAGCTAGGGC	60.249	TAAGCTTTTAAGAGTTCTTGATGATTC	58.011	100
C13295810	(TTAA)4	23	38	ATTTGTCCCCACACCCCTA	60.035	TCGGACCGATATTTAATTCCC	59.995	111
C13297244	(TGAA)5	59	78	CTCTAAATTCTTTGGAAATGGGAA	59.856	AACTACTAACCATGTTTGTCGCA	58.757	100
C13301384	(TCT)8	31	54	CCAAATCCATGCTTGCTCTT	60.214	TCCTTTTCCAACAACAAAATCC	60.197	102
C13301642	(AAG)7	48	68	CAACAACAACCTAACATAGAAGCTTGA	61.939	CTTCCTCTCTTGCTCTCTTGC	58.563	100
C13302578	(CAA)5	52	66	CTCAACAAGCTATTGAAGTTAGCG	59.653	ATTGAAATGTCTGCTGTTGCC	60.133	100
C13304158	(ACC)6	27	44	ACCACTATGGCGGAGAATCA	60.483	GGGCAAATTGAGCATTGTGA	61.962	100
C13307048	(AAG)5	30	44	TTGGGAGAGAAAAGAGAGGG	58.445	TTGGTTGATCCATGGTGATG	60.177	116
C13312088	(CAA)5	66	80	TGCCTCAATTACAACATCAAAA	58.213	TTCATGGGGTTCATAGTTTGC	59.815	100
C13314280	(AAC)6	51	68	CGAAACCAATGATGATGTGC	59.931	GAGTTGGAGAAATGGTCGGA	60.05	104
C13321274	(CT)10	30	49	GAAACCCTGAAACCCTTTGC	60.836	GAGGGAGACAAGGATCCAGA	59.18	117
C13324914	(TCT)8	66	89	TGATGATTCTACAAGACTCCATCCT	60.373	AGAGTTTGAGAGAAAGATGAGGG	58.163	101
C13328130	(GT)9	71	88	CTGTGGGGAACCTATTGATTG	59.298	TTCCTTCATAAACTCCTGTGAATA	57.063	110
C13330336	(GT)12	65	88	CAACTGTGGGGAACCTATTG	57.924	TTCCTTCATAAACTCCTGTGAATA	57.063	118
C13333736	(AAACC)6	63	92	GAACCGCGAGAGAAAAAGG	59.94	AACCGCACCGAACCAAAC	61.913	111
C13334982	(CAA)5	39	53	CGACCTCAACTTCAACAACAAA	60.182	TGGACATGCTTGAGTTGTAGG	58.787	106
C13336478	(AAATA)4	33	52	CCAAAATCAAATAAATAATATCAGGC	58.475	TCAAGAACAAGGTTATTTCCAGC	59.659	101
C13339004	(AAG)7	71	91	CCCATTTGAAAAACAAAGCC	59.429	TCTTGCTCTCTTGCTCTTCTTC	58.227	107
C13340744	(TA)7	28	41	CTACCCTAATTCGTGTGGCA	58.649	ATATATTTTGCATTGATTGATGATTGA	59.878	100
C13341128	(AATA)4	74	89	TTACGGTATACAGCTAAGGCGA	58.981	AGGTTAGACGAATTACGTACCGA	59.132	100
C13346202	(GT)7	62	75	TGTGGGGAACCTATTGATTAGTCT	60.127	TTTCCTTCATAAACTCTTGTGAATAC	57.223	105
C13346204	(GT)7	62	75	TGTGGGGAACCTATTGGTTAGA	60.584	TTTCCTTCATAAACTCCTGTGAA	57.928	105
C13346206	(GT)7	62	75	TGTGGGGAACCTATTGGTTAGA	60.584	TTTCCTTCATAAACTCTTGTGAATAC	57.223	105
C13346868	(CTTCT)4	35	54	TGATCTTCGATTTTCTCGGC	60.296	AAAAGGAAAAGAAGGAAAAGAAGG	59.689	107
C13347236	(AAC)6	43	60	TGTGACTCGACAACACGACA	59.905	AACGAAACGTTGAGGGCTTA	59.747	101
C13347678	(AT)6	43	54	GGACATCATAATCGAAACGCA	60.852	TTGGTCGTTTGCATAAACTTAAAA	59.942	100
C13349186	(GA)6	77	88	CAGATTCGAAACATGCAAACA	59.72	CTCTCACTCTTGCATCGTCG	59.726	105
C13360856	(CA)14	30	57	TCCTTCATAAACTCCTGTGAATACAT	59.384	TGTGGGGAACCTATTGGTTAGA	60.584	117
C13362194	(GGT)5	75	89	GACCCTTGCATTTGCTTGTC	60.646	TCACCACTATGGCGGAGAAT	60.483	110
C13367828	(GGT)7	30	50	GCTATTTACACAAGGCCCCC	60.692	TCATCTACTTCTTCTACACCACTCG	59.034	105
C13368588	(GGT)9	27	53	GCTATTGACACACGGCCC	60.08	ACTTCTTCAACACCACCCGT	59.474	102
C13368912	(TTC)5	46	60	CAGTGATGATGTTTGTTTCTGC	58.283	CTCCGAGACCAAGTCCAACT	59.3	104
C13368934	(CAA)6	30	47	GCCCAAAGCAACTCCAAC	59.219	GGGATTGGCGCAATTGTT	61.804	102
C13372024	(AAACC)4	68	87	CGCGAGAGAAAAAGGTATGC	59.982	GAACCAACCGCACCGAAC	62.521	102
C13373804	(AAATA)4	41	60	CCGAAATCAAATAAATAATATCAGGC	60.278	CGAAGAACAAGATTATTTCCAGC	59.302	101
C13378614	(TA)7	78	91	CAAAATTCACCCTTGGAAAAA	58.95	AAAGTTCTCATGTCAGATGCAA	57.481	116
C13380836	(CAA)5	61	75	GCAATGTATGCCATGCGA	60.196	GGTCGAATGACCAGTGTTGA	59.525	102
C13380838	(CAA)5	61	75	GCAATGTATGCCATGCGA	60.196	GGTCGAATGACCAGTGTTGA	59.525	105
C13381218	(AAG)7	31	51	TTGGGAGAGAAAAGAGAGGG	58.445	TACAAAGCTCAACCCCAAGC	60.249	101
C13381352	(GT)6	64	75	TGTGGGGAACCTATTGGTTAGA	60.584	TTTCCTTCATAAACTCCTGTGAA	57.928	103
C13381558	(CATT)4	49	64	ACGCTTGCCCGTGTGTATAA	61.463	TGGAAATGGAGAGAGAAAATGAA	60.061	104
C13381562	(CATT)4	49	64	ACGCTTGCCCGTGTGTATAA	61.463	TGGAAATGGAGAGAGAAAATGAA	60.061	104
C13386188	(TGAA)4	72	87	TGAGAAGCATAGAACATAAGTCTTCC	59.404	TTCTGCTGCATTAGCATTCG	60.118	114
C13389350	(TCT)8	25	48	AAGCTTCCTCTCTTGCTCTCA	58.563	CATTTTTCCCACACAAAACCA	60.613	101
C13393508	(ACC)8	66	89	AACACCACCCGTGTTAGGAG	59.884	TGACGAGGGCTATTGACACA	60.263	105
C13393510	(ACC)8	66	89	AACACCACCCGTGTTAGGAG	59.884	TGACGAGGGCTATTGACACA	60.263	105
C13394542	(CAA)8	44	67	CAATGATGATGTGCCCAAAG	59.924	GTCGGAGCAGTTGTTGGAGT	60.307	117
C13395530	(TCT)5	77	91	TCCATGATGACTCAAGATGCTC	60.226	GGGAGCTTGAGAGAAAGAGAGG	60.984	100
C13399146	(TA)7	75	88	GATTTGGATATGAGTTGGAATGC	59.698	TCCAAAACATATAATTAAAGGCATGA	60.002	102
C13404806	(TCC)6	77	94	GACCGCAAATTCCACCACT	60.919	CGAACGCGTGAAGGTTGATA	62.118	100
C13406772	(AT)6	31	42	ATGAAGCACTCTCCTAATCATTCT	57.658	GAATCCTCAAACAACACTGGG	59.439	100
C13412924	(TTC)5	35	49	TGGAATTCCTCATTTTTCAACTT	59.026	TGGATGGCTTGACATTTGTG	60.517	100
C13413374	(TA)6	35	46	TGGTTCATGTTCAAGACTTGCT	59.78	CCATTTTACTTGATTTCGTTATTAGC	58.734	104
C13416854	(TTG)5	48	62	AGCAGGTGTTGGAGTCTGAG	58.01	TGACAATGTACCCAAGGCAA	59.964	103
C13420138	(GT)6	72	83	GGCTATAACTGTGGGGAACC	58.386	TTTCCTTCATAAACTCCTGTGAA	57.928	113
C13422402	(TA)6	54	65	CAATAGGGTTTCTCCAGCCA	60.066	TTTTGCATTGATTAGTGATTGATTC	59.432	119
C13428370	(TA)6	31	42	CCAAAACATATAATTAAAGGCATGA	58.513	TGACGAGTAAAGTAAGTGAGTTTTGA	58.679	119
C13429490	(GTT)5	72	86	CCCAACCATGAGACCCTTAG	59.401	CGATTGTACACTCCACTCACAAA	60.081	108
C13429772	(CAA)7	68	88	CCAGGCCAACTTAATCATGC	60.469	GGTCGAATGACCAGTGTTGA	59.525	113
C13432426	(CATT)4	40	55	ACTAACCATGTTTGCTGCATTC	59.161	AAAGAAAACATCTCTAAATTCTTTGG	57.767	100
C13434972	(CGG)5	64	78	TAGACGCTTCTTTGAACGGC	60.523	GCTCTTGTTTCTCCTGTAGATCTTG	59.967	102
C13438316	(GT)7	62	75	TGTGGGGAACCTATTGATTAGTCT	60.127	TGCATTGTTTATATTTCCTTCATAA	57.059	118
C13442976	(GT)8	65	80	TGTGGGGAACCTATTGATTAGTCT	60.127	TTTCCTTCATAAACTCCTGTGAA	57.928	108
C13443270	(CAA)5	60	74	CCTCCATTACAACATCAACATCA	59.738	TTCATGGGGTTTATAGTTTGCC	60.076	104
C13446500	(ACC)5	54	68	AACACCACCCGTGTTAGGAG	59.884	GTTGTGACGAGGGCTATTGA	58.724	100
C13450212	(ACC)6	57	74	ACCCGTGTTTGGAGAAGTCA	60.545	GCATTGTGACGAGGGCTATT	60.103	108
C13455316	(CA)6	37	48	TTTCCTTCATAAACTCCTGTGAA	57.928	GAGGCTGTACTCTGGGAACCT	59.754	113
C13460800	(GTT)6	30	47	TGTTGTTGTTGTTATGTAGTTGATGT	57.7	CATCATCGCTTGGCATAAAA	59.662	117
C13461142	(GGT)8	31	54	GGCGAGGGCTATTGACAC	59.197	TCAACACCACCTGTGTTTGG	60.454	100
C13462086	(CAA)5	74	88	CCCAACAAACTATCGAAGCTG	59.755	TGGAGCAATTGTTGGAGTTG	59.691	104
C13464182	(GGC)5	75	89	GCTGCATTGTTAGATGCGTT	58.948	GTAAGGGAGGAAGAAAGGGC	59.171	119
C13465642	(AATC)4	36	51	AAAAACCAGAATTGCTAAACTGTCA	60.414	AATATTAACGGGGATCACTGG	57.822	100
C13473138	(ACC)7	67	87	AACACCACCCGTGTTAGGAG	59.884	TGACGAGGGCTATTGACACA	60.263	102
C13479938	(CCA)7	33	53	TAATTTGATATGGCTGGCGG	60.792	AAATCTCCCGGTCGGTCTT	60.837	110
C13481304	(GT)6	79	90	TGTGGGGAGCCTAATGGTTA	60.323	TTCCTTCATAAACTCCTGTGAATA	57.063	103
C13486660	(GTT)7	29	49	GCACCCTTGTTTTGATTCCT	59.031	TGGCATGCAGTATCAGCAAC	60.844	117
C13488136	(CATT)4	55	70	ACGCTTGCCCGTGTGTATAA	61.463	TGGAAATGGGAAGAGAAATGA	59.49	102
C13490018	(GT)6	66	77	TGTGGGGAACCTATTGGTTAGA	60.584	GCATTGTTTATATTTCCTTCATAAACT	57.561	115
C13494168	(CAA)5	75	89	GGTGGAGGGATCAAAAAGAA	58.956	GCTAACTCCCAATCTGCTTTC	58.085	106
C13495318	(AT)8	74	89	TCTGCTGCCAACTACTAGGACAT	60.329	CATTACAGCAACCAAAATCAGC	59.652	114
C13495900	(GA)7	30	43	CAACATGTACACAGTGAAACCAA	58.522	CTGTCGTTCTCTCGATCGCT	60.7	116
C13497462	(CA)9	32	49	TTTCCTTCATAAACTCCTGTGAA	57.928	GAGGCTATACTGTGGGAAACC	57.681	119
C13497464	(CA)9	32	49	TTTCCTTCATAAACTCCTGTGAA	57.928	GGAGGCTATACTGTGGGAACC	59.841	119
C13497466	(CA)9	32	49	TTTCCTTCATAAACTCCTGTGAA	57.928	AGGCTACAACTGTGGGGAAC	59.065	119
C13497468	(CA)7	32	45	TTTCCTTCATAAACTCCTGTGAA	57.928	GAGGCTACAACTGTGGGGAA	60.111	116
C13499220	(GT)8	60	75	TTGTGGGAAACCTATTGATTAGTCT	59.372	TTTCCTTCATAAACTCCTGTGAA	57.928	105
C13499824	(GA)7	28	41	ACCATTTGAATTCGTAAAGGCA	60.701	TTCAAGATAACATGAATCTGAAATCAA	60.235	100
C13501648	(TTG)7	26	46	GTTGGAGTTGGAGCAATGGT	59.973	AGGGAAGCAGCTCTCAACAA	60.134	115
C13501756	(TGAA)4	62	77	AAATCTCTAAATTCTTTGGAAATGGA	59.784	ACTAACCATGTTTGCCGCAT	60.395	100
C13503902	(GTG)6	45	62	AATTGAGCGGTGTGACGAG	59.846	ACACCACCCGTGTTAGGAGA	60.422	110
C13506948	(ACC)5	73	87	CTTCAACACCACCCGTGTTA	59.46	TGACGAGGGCTATTGACACA	60.263	100
C13507054	(TG)6	73	84	AGGCTAACTGTGGGGAACCT	59.994	TTTCCTTCATAAACTCCTGTGAA	57.928	111
C13508466	(AAG)5	39	53	GCCTTAGAGAGAAGAAGAGAGGG	59.305	CCATGGTGATGCTACAAAGC	59.152	109
C13509256	(TCT)6	32	49	CCAAGCTTCCTCTCTTGCAC	60.134	CCATTTGAAAAACAAAAGCCA	59.965	102
C13509490	(CTT)5	67	81	CAATCAATTTACGATATACACTTTTCA	57.87	TGTTGGATCAGAAGATGAAAGAAA	60.109	118
C13509574	(AAATA)4	30	49	CAATTAAATAAATAATATCAGGCAACA	57.149	TGAATTCAAGAAGTCAAGAACAGG	59.799	111
C13512680	(CAT)5	78	92	TGGTGCATTTCCACAATGTT	59.823	CGTACTTGGGTTTGGACCAT	59.711	100
C13514920	(TATGC)4	31	50	TCCAATGTACCTGTGATGCAA	59.98	ACAAATTTAAATCTCTTAGGTCCTTGA	59.146	100
C13515576	(TGT)5	32	46	CCATTGATGCATATTTTAAGTTGTTG	60.795	CCATCAAGGCCAACTTAATCA	59.946	119
C13516818	(CAA)9	32	58	CCTCAACTTCAACAACAAATACACA	60.345	GACATGCTTGAGTTGTAGGTCG	59.803	100
C13516820	(CAA)6cat(ACA)5	32	67	AACTTCAACAACAAATACACAACGA	59.895	TGGACATGCTTGAGTTGTAGG	58.787	108
C13516822	(CAA)5cat(ACA)5	32	64	AACTTCAACAACAAATACACAACGA	59.895	GACATGCTTGAGTTGTAGGTCG	59.803	103
C13517196	(CA)9	28	45	CCTTCATAAACTCCTGTGAATACAT	57.771	GAGGCTACAACTGTGGGGAA	60.111	117
C13518412	(GT)7	68	81	CAACTGTGGGGAACCTATTG	57.924	TTTCCTTCATAAACTCCTGTGAG	57.564	109
C13521072	(CATT)4	68	83	GTGACTTCGAACGCTTGACC	60.844	TGGAAATGGGAAGAGAAATGA	59.49	108
C13524938	(GA)6	78	89	AGGATTCTCTCCCCCACACT	59.929	CCTCCTTGACTACTCGGGTG	59.715	111
C13525556	(GT)6	35	46	TTCGGAGTGATTCTGCAGTG	59.984	TTTGCATTCAATTGTTTGTTTTC	59.057	104
C13531036	(AGA)6	51	68	TCCAACAACAAAAACCTAACATAGA	59.056	CAACAAAACCCCAAATCCAT	59.523	103
C13531572	(CTT)5	32	46	TCCTCTCTTGCTCTCTTGCTC	59.054	CTTTCCTTTCCAACATCCCA	59.903	107
C13532062	(CTT)6	72	89	GGATGATCCATGATGATTCTACA	58.73	GGTCTTAGAGAGAAGAAGAGAGGG	58.39	112
C13532276	(CTT)6	29	46	TTGCTCTCTTGCTCTTCTTCTC	58.227	CTTTCCTTTCCAACATCCCA	59.903	103
C13534072	(GAA)6	54	71	TTTCATCAAGAAATGAAGAATCTATG	58.008	TAATTATTTGAATTTCTGGAAAACGA	59.387	100
C13534294	(CA)8	36	51	TTTCCTTCATAAACTCCTGTGAA	57.928	GCTAACACTGTGGGGAACCT	59.065	115
C13536012	(CA)10	30	49	TCCTTCATAAACTCCTGTGAATACAT	59.384	GAGGCTATACTGTGGGAAACC	57.681	119
C13536014	(CA)10	30	49	TCCTTCATAAACTCCTGTGAATACAT	59.384	GGAGGCTATACTGTGGGAACC	59.841	119
C13538408	(TTGATT)5	26	55	TTGAGGTTGATTTTGCGGTT	60.481	AGGAGGGTGGAGGCAAGATA	60.979	112
C13538618	(TGAA)4	47	62	TGGAAATGGAAAGAGAAAATGAA	59.937	TGACTTCGAACGCTTGACC	59.976	118
C13539698	(GTT)6	32	49	GCACCCTTGTTTTGATTCCT	59.031	TGGCATGCAGTATCAGCAAC	60.844	114
C13542194	(TTC)6	32	49	CCTCATTTTTCAACTTGTTCTTCA	59.682	TTAGAGTTGGATGGCTTGGC	60.214	103
C13545892	(GA)8	33	48	TGTAGAGTAATTTTTGGATCTGGAA	58.337	GCAAAGACCAAGCTACCCTC	58.936	113
C13547870	(AC)6	45	56	TTTTCTTTTTATCATTCATGACTTAGC	58.52	GGGAAGGTATTAGCACCCCT	59.307	108
C13548346	(CT)6	31	42	GAAATTAGGGTTCCAAATCCA	57.91	GGATTTGGGGTAGGGATGG	61.285	104
C13550420	(GTT)5	55	69	TGGTATTTTGATTCATGGGG	58.133	ACCTCCATTACAACATCAAACAT	57.418	113
C13550422	(GTT)5	55	69	TGGTATTTTGATTCATGGGG	58.133	ACCTCCATTACAACATCAAACAT	57.418	113
C13550424	(GTT)5	55	69	TGGTATTTTGATTCATGGGG	58.133	ACCTCCATTACAACATCAAACAT	57.418	113
C13550426	(GTT)5	55	69	TGGTATTTTGATTCATGGGG	58.133	ACCTCCATTACAACATCAAACAT	57.418	113
C13558944	(TTC)6	33	50	CCAATCCTACAAGATTGCTCA	57.836	TCCTCATTCTTTCCTTTTTCCA	60.048	109
C13561606	(GAGAA)4	71	90	GGAATATAAAAAGGAAAAGAAAGAAAA	58.112	ATTTCTCTCGGCGTCAGCTT	61.42	116
C13564402	(AAACC)4	28	47	CCAAACCAACCCAATAGAAAA	58.839	CAAACCATGCGGTTTTGTTA	59.462	114
C13565990	(TTG)7	69	89	ATTTACCTTTGGGGTCGGAG	60.18	CCCAAAGCAACTCCAACAAT	59.971	114
C13566138	(CT)6	47	58	CATTCTTCTTCCGCCGTAAC	59.708	GTGGTGAGGAAACGGTCAGT	60.009	106
C13568924	(TTG)6	33	50	TCTCTTGATTTATGATAGAAACCATC	57.119	GCTTGAAACAACAACAAGAACA	57.989	111
C13574526	(TTA)5	53	67	GAGGAAGGAGGTGTAAGGTAGTAAAA	59.556	TTCTCTTCTCACTTTGGCTTTTC	59.187	114
C13575202	(GA)6	50	61	TTCTTGAGATGAAGAGGATGATGA	60.208	TTCATTCAAAAGAAACCCTGAAA	59.971	100
C13575386	(TCAC)4	29	44	GCTCAAAAGGGTTCACAAGG	59.711	AGAGATGATCAAGGCAATTTTT	57.014	108
C13575856	(AAG)5	77	91	TCTTTTCCTTTTCCTTCCATTG	59.583	CCTTGTTCAAGATCTTCCTCATC	59.227	118
C13579354	(GTT)5	73	87	TTGATATCATGTGTTTTGTTGGTG	59.669	CTTCAATTGGTAAGACTATCACCG	59.119	100
C13579634	(GGT)8	32	55	GCGAGGGCTATTGACACAC	59.261	ACTTCTTCAACACCACCCGT	59.474	105
C13582126	(ACC)5	67	81	TCTACTTCTTCTACACCACCCG	58.394	CGGTGTGACGAGGGCTATT	61.071	103
C13584646	(GAGAA)4	71	90	AAAAAGGAAAAGAAAGAAAAATAGG	57.108	ATTTCTCTCGGCGTCAGCTT	61.42	110
C13584890	(ACC)8	67	90	TTCTACACCACCCGTGTTAGG	59.899	TGACGAGGGCTATTGACACA	60.263	102
C13584960	(GT)6	74	85	GAGGCTAACTGTGGGGGAAC	60.883	TTTCCTTCATAAACTCCTGTGAA	57.928	114
C13586774	(TCT)7	33	53	CAAACCCAATCCTCAAGCTC	59.67	CCATTTCAAACACAAAGCCA	59.561	105
C13586986	(GTG)8	67	90	AACCCTTGCATTTGCTTGAC	60.118	ACCACTATGGCGGAGAATCA	60.483	117
C13589020	(TCT)6	33	50	CCAAGCTTCCTCTCTTGCAC	60.134	TTTGTTTTCTTCCCATTTTTCC	59.352	110
C13591278	(CT)7	71	84	GAACCATCTCTCTCCCTCCC	60.012	TGTTCATACTTGGAACAAACTAGACTT	58.846	113
C13591474	(CA)7	46	59	CATGCATTGTTTATATTTCCTTCA	58.153	TGTGGGGAACCTATTGGTTAGA	60.584	120
C13592688	(TA)6	31	42	CCAAAACATATAATTAAAGGCATGA	58.513	TGACGATTAAAGTAAGTGAGTTTTGA	58.558	119
C13592690	(TA)6	31	42	CCAAAACATATAATTAAAGGCATGA	58.513	TGAGTTTTGATTAGGTGTTGGAA	58.663	103
C13593052	(GT)6	79	90	TGGGGAGCCTAGTGGTTAGA	59.688	TTTCCTTCATAAACTCCTGTGAA	57.928	101
C13593190	(ACC)5	42	56	CCACCCGTGTTAGGAGAAGT	59.062	GCAAATTGAGCAGTGTGACG	60.459	101
C13594432	(GTG)8	64	87	CCTTGCATTTGCTTGTCGAG	61.869	TCACCACTATGGCGGAGAAT	60.483	116
C13594570	(ACC)5	33	47	GGAGAAGTCATTATGGCGGA	60.036	GTGAACCTCGCATTGGCTT	61.204	107
C13595504	(TCT)5	30	44	CCTTGTTCAAGATCTTCCTCATC	59.227	TTCTTTTCCTTTTCTTTCCATTG	58.827	121
C13595876	(GGT)6	72	89	AACCCTTGCATTTGCTTGTC	60.118	TTGGAGAAGTCACCACTATGGA	59.592	116
C13596184	(TGAA)4	47	62	TTGGAAATGGAAAGAGAAATGAA	59.937	GTGACTTCGAACGCTTGACC	60.844	112
C13596186	(TGAA)4	47	62	TGGAAATGGGAAGAGAAATGA	59.49	ACGCTTGCCCGTGTGTATAA	61.463	101
C13596188	(TGAA)4	47	62	TGGAAATGGGAAGAGAAATGA	59.49	ACGCTTGCCCGTGTGTATAA	61.463	101
C13596646	(GT)11	67	88	TGTGGGAAACCTATTGATTAGTCT	58.164	TTTCCTTCATAAACTCCTGTGAA	57.928	113
C13597230	(CT)6	64	75	TCCGTATTCTATCACTCGCC	57.791	TGAGGCGTGCAAGATAAATG	59.833	103
C13598118	(TG)6	46	57	GGGACCCATTTAAATCTACGC	59.693	GTGCCAAACTCAAAATAATAAGAAA	58.003	100
C13599764	(TTC)5	46	60	TGCATGAGCATAATTCACTCAA	59.329	CTTTGGCAAAAGCACACAAA	59.888	106
C13601294	(GGT)8	69	92	CTTGTCGAGCAAATTGAGCA	60.134	ACCACTATGGCGGAGAATCA	60.483	103
C13601674	(TCT)5	33	47	CGCATTGTGATACTCATCTTCTTC	60.156	TTGAATCGACATCAGTGTTGG	59.556	110
C13601914	(GA)7	33	46	CGCGAGAGACGAGAGAACA	60.433	CGATCTCCATCGCCGTTTAC	62.798	107
C13606252	(CA)9	33	50	TTTCCTTCATAAACTCCTGTGAA	57.928	GAGGCTAAATTATGGGGAACC	58.833	119
C13607724	(TCT)8	33	56	CCAAGCTTCCTCTCTTGCAC	60.134	TTGTTTTCTTCCCATTTTTCC	58.075	115
C13607876	(CAA)6	33	50	TTCAACAAAAACCAAATAGATTATCA	58.21	TGTTTGATTGAGTTATGAACATGG	58.922	119
C13608606	(CAA)5	67	81	TCATCAACACACATATATACCTCAAA	57.623	CCATGGGGTTATAGTTTGCC	59.158	118
C13613502	(GA)7	70	83	TCCTGTAATCAAATCAACAAGCA	59.639	TAGGGATCTCCCTCGATCTC	58.215	107
C13614704	(AAATA)4	36	55	CCGAAATCAAATAAATAATATCAGGC	60.278	GATGCTCGTTTATTTCGAAGAAC	59.306	116
C13615212	(TATT)4	74	89	CATGAGTAACACGTCAGTGGAAA	60.081	CGAATAATTCTTTAGGATTTTTGGTT	59.324	109
C13616786	(TGT)5	69	83	GTGGGTCGAATGACCAGTGT	60.851	TGCGACCTCAACTTCAACAA	60.427	119
C13618146	(CA)8	44	59	TTTCCTTCATAAACTCCTGTGAA	57.928	TGTGGGGAACCTATTGATTAGTCT	60.127	108
C13619050	(AAG)6	33	50	TGGCCTTAGAGAGAAGAAGAGA	57.58	TAAAGCTCAACCTCAAGCTTCC	60.021	100
C13622464	(TGAA)4	58	73	TGGAAATGGAAAGAGAAAATGAA	59.937	CGCTTGACCGTGTGTATAACT	57.854	103
C13624706	(AGA)5	50	64	AGCCAAGAATAGAAACTTGGGA	59.264	TTCTACAAAGCTCAACTCCAAGC	60.069	100
C13627806	(TTG)7	34	54	ATGGTTGGAGTTGGAGTTGG	59.82	TATCGAAGCTGATGCCAATG	59.792	102
C13628320	(CAA)5	49	63	AAGCTAACACTCAACAACAAGGTC	58.939	TCAATAGCTAACTCCCAATCTGC	59.771	100
C13629882	(GCATA)4	29	48	AACATTGCATTGCATTCACA	58.548	CGAGAGCCATTTCTGCTAAA	58.267	122
C13630724	(AC)6	55	66	AAATTCTGTTTTCTTTTAGCATCCA	59.605	TTAGCACCCCTTACATCCATC	58.917	101
C13631272	(AAG)7	31	51	TTGGGAGAGAAAAGAGAGGG	58.445	CCATGGTGATGCTACAAAGC	59.152	113
C13631886	(AC)6	82	93	AATCGTTGGACTTTTGCATTC	59.081	TTCGGAGTGATTCTGCAGTG	59.984	115
C13633024	(AGA)5	34	48	TTGAGAGGAAAAGTGAGGGTTT	59.255	CCCCTTACCTCTAGCTTGAATG	59.282	107
C13634640	(CCA)6	72	89	GGTATCAAGAGCTTGAGAACGTC	59.429	AATATGGTGAATTAGGTTCAATCTTAG	57.493	110
C13637920	(ATG)5	38	52	TGAGGAAGCAACACAAGAGG	59.007	CCAAGGGTGCATTTCCTTT	59.918	100
C13638964	(AAAT)6	44	67	TCAAATCAGAATAGGCTACAGCA	59.046	TGAACACTTCTTGTTTGCATCC	60.154	102
C13640926	(TCT)6	34	51	CCAACCTCAAGCTCCTCTCTT	60.002	CCATTTGAAAAACAAAAGCCA	59.965	101
C13641006	(CAA)5	60	74	CAACATCAAAACATATTTCTACCATCA	60.377	TGGATGATATGTGGGATGGG	61.364	101
C13641830	(CT)7	48	61	AACCCTGAAACTCTTTGCCA	59.711	AAGGATCCAGATTCTTGAGATGA	59.184	100
C13643654	(TG)6	50	61	CCCTTACATCCATCGTACTCG	59.462	CAAACAATTTCTTTTCCTTTTGG	59.095	103
C13643728	(GTG)7	65	85	CCTTGCATTTGCTTGTCGAG	61.869	TCACCACTATGGCGGAGAAT	60.483	113
C13649336	(AAATA)4	49	68	CCACAATTAAATAAATAATATCAGGCA	58.832	TTCGAAGAACGAGATTATTTCCA	60.082	103
C13649338	(AAATA)4	49	68	CCGAAATCAAATAAATTATATCAGGC	60.278	TTCGAAGAACGAGATTATTTCCA	60.082	103
C13649970	(CA)6	34	45	TTTCCTTCATAAACTCCTGTGAA	57.928	AGGCTAACTGTGGGGAACCT	59.994	111
C13652488	(GA)6	81	92	CCCTAGTGGGAATCAGAGCA	60.21	CACAAGGTCTCATCCTTGCC	60.656	103
C13654992	(CA)7	32	45	TTTCCTTCATAAACTCCTGTGAA	57.928	GCGGAGGCTATACTGTAGGG	58.836	118
C13654994	(CA)6	32	43	TTTCCTTCATAAACTCCTGTGAA	57.928	CTCTTGTGGGGAGCCTATTG	59.688	107
C13654998	(CA)6	32	43	TTTCCTTCATAAATTCCTGTGAA	57.811	TGGGGAACCTATGGGTTAGA	59.24	101
C13656840	(GT)8	60	75	TTGTGGGAAACCTATTGATTAGTCT	59.372	TCATGCATTGTTTATATTTCCTTCA	59.771	121
C13657136	(AAC)6	40	57	ATGGTTCTTATTCACAAAAGGAAT	57.292	TGCTGTTAGTCGAGTCGGTG	60.049	115
C13657784	(CAA)7	52	72	AATGTATGCCATGCGACCTC	60.895	GGTCGAATGACCAGTGTTGA	59.525	109
C13658164	(CAA)5	38	52	TGCGACCTCAACTTCAACAA	60.427	TTGAGTTGTAGGTTGAATGACCA	59.526	102
C13661726	(ACC)8	69	92	ACTTCTTCAACACCACCCGT	59.474	GCGAGGGCTATTGACACAC	59.261	105
C13664620	(ACA)5	77	91	TCAACAAACCATCGAAACCA	59.941	CAGTTGTTGGAGTTGGAGCA	59.873	107
C13665436	(ATT)8	35	58	GGTGTGAAAATTAAGCCAAATAGAA	59.815	TCTTCACTAAACCCTTATAATTCTCC	57.626	115
C13666156	(AC)7	61	74	CAAACAATTTCTTTTCCTTTTGG	59.095	CCCTTACATCCATCGTACTCG	59.462	101
C13667362	(AT)6	78	89	TTTCCAATTTTACCCCTCATACA	59.611	AAAAATGCTACCCCAAAACTATG	58.563	115
C13667750	(GT)6	78	89	GAGGCTACAACTGTGGGGAA	60.111	TTTCCTTCATAAACTCCTGTGAA	57.928	114
C13668526	(ACC)5	35	49	GGAGAAGTCATTATGGCGGA	60.036	GTGAACCTCGCATTGGCTA	59.814	110
C13669558	(ATGA)4	53	68	CATATTCTGGCAAAGGCTCG	60.732	CGTCAGGCATTCAGTTTGAT	58.724	122
C13670196	(CAA)5	51	65	CAAATGATGATGTGCCCAAA	60.321	CGGAGTAGTTGTTGGAAGTGG	59.642	107
C13670388	(GAA)5	35	49	CATTCACTCACACAAACAAGTCAA	60.11	TGGAAGCATATGTGACGAGC	59.83	115
C13670430	(AC)6	60	71	CCAGCGTGAATCATTACGAA	59.688	TCTACGGGCTCTTAGTTGCTTT	59.581	114
C13675218	(CA)6	58	69	GAAATGATATGCAATGCGAATG	60.31	CACCTATACCTCATGCAAGCC	59.606	101
C13675220	(CA)6	58	69	GAAATGATATGCAATGCGAATG	60.31	CACCTATACCTCATGCAAGCC	59.606	101
C13675280	(GTG)8	63	86	AGCAAATTGAGCGGTGTGAC	61.248	AGGAGAAGTCATCACTATGGAGG	58.75	100
C13684638	(AGA)5	66	80	CCCATTTCCTAACACAACACC	59.205	TCCAACCAAGTCTTGCTCTTC	59.463	111
C13686624	(GT)6	41	52	TGCAAAGATGCAAATTATGTCAC	60.02	CACCTAGTTTTTAGGTACACTTGCACT	60.396	101
C13687878	(ACC)5	48	62	ACCCGTGTTTGGAGAAGTCA	60.545	GGGCAAATTGAGCATTATGG	60.289	101
C13689988	(AC)6	67	78	TATAGTGTCCCCCACAAGGG	59.665	GGTTGAGTAGCGATGGGTTG	60.517	101
C13696120	(AGA)5	50	64	GAAGCTTGAGAGAAAGAGAGGG	58.875	GATGATCCATGAAGGTTCTACAAA	59.376	101
C13697236	(TC)6	34	45	TTTGCATGCTTCACGATCC	60.774	GCAGTGAGATCGGACGAGAG	61.125	116
C13700602	(CAA)7	47	67	CAATGATGATGTGCCCAAAG	59.924	TGGAGCAGTTGTTGGAGTTG	59.873	112
C13702288	(AGA)5	59	73	AGTTGAAAATGAAAAGGAAAATGG	59.776	TGGAAAAGTGACTTCCTTCTCTT	58.571	100
C13704890	(AAACC)4	31	50	AAAACCAAACCAATCCAATAGAAA	59.991	CAAACCATGCGGTTTTGTTA	59.462	118
C13704892	(AAACC)4	31	50	AAAACCAAACCAATCCAATAGAAA	59.991	CAAACCATGCGGTTTTGTTA	59.462	118
C13706260	(GAGAA)4	57	76	AAGGAAAAGGAGGAAAAGAAGG	59.275	TGATCTTCGATTTTCTCGGC	60.296	107
C13706274	(GAGAA)4	71	90	AAAAAGGAAAAGAAGGAAAAGATGA	60.001	ATTCTCGATTCCTTCGGCG	62.527	112
C13709288	(TGAA)4	63	78	TTGGAAATGGAGAGAGAAAATGA	60.061	TGCCCGTGTGTATAACTACTAACC	59.412	100
C13710900	(GAA)7	35	55	AACCTAGAGAGAAAGAAAGGGTTT	57.404	TGATTGGATGATCCTTGATGA	58.861	104
C13711218	(GAA)6	38	55	ACCAACATAGAAGCATAGAGAGAGC	59.518	TAGCCAAGGGTGAAAAGAACC	60.469	100
C13711230	(TTGGT)5	27	51	AACCGCACCGAACCAAAC	61.913	GCGAGAGAAAAAGGTATGCG	59.982	100
C13711408	(TCT)6	73	90	TGGATGATTGCAAAATGCTC	59.628	GCAACTTGGAGAGAAAGAGAGG	59.638	100
C13711410	(TCT)6	73	90	TGGATGATTGCAAGATGCTC	59.763	GCAACTTGGAGAGAAAGAGAGG	59.638	100
C13712490	(ACA)5	41	55	AACGCTTACCCTTCAATTAGTAAGA	58.918	TCATGTGTTTTTGTTGGTGTTG	59.386	105
C13713448	(TA)6	50	61	AATTTTAAAGTTCTCATTTCAGATGC	58.466	AAAAATTGGAAACCACTTCCAT	58.779	101
C13713450	(TA)6	50	61	AATTTTAAAGTTCTCATGTCAGATGC	59.193	AAAAATTGGAAACCACTTCCAT	58.779	101
C13716882	(CAA)8	35	58	ATGTGCCCAAAGCAACTCC	61.062	CGCAGTTGTTGGAGTCTGAG	59.616	104
C13718644	(GT)7	77	90	AAGCGGAGGCTATACTGTGG	59.359	TTTCCTTCATAAACTCCTGTGAA	57.928	121
C13718646	(GT)6	77	88	AAGCGGAGGCTATACTGTGG	59.359	TTTCCTTCATAAACTCCTGTGAA	57.928	119
C13720436	(AAC)5	45	59	CGGAAACTTATAGCAACAACAACTT	60.005	TTTGTTGATTGTCATTGTGATGTT	59.294	105
C13723848	(TA)7	35	48	TTAATCTATACCCCTTATAATTCCGA	57.784	ACGGCAAAACAAGTAAAGGG	59.131	102
C13726098	(GTT)5	76	90	ATTGATATCATGTGTTTTGATGATG	57.834	TCATTTGGTAAGACTATCACCAGTAA	58.29	100
C13730452	(TG)6	37	48	GGGACCCATTTAATTCTACGC	59.693	AAACCGTGCCAAACTCAAAA	60.514	104
C13730854	(AG)16	57	88	ATGGTGTTTGGTTATCTCCCA	59.16	ACCATTGCATTACACAAAGATCA	59.397	100
C13733638	(TTG)7	68	88	TGGAATTGAAGAAATGGTTGG	59.787	CAATGTGCCCAAAGCAACT	59.707	100
C13736344	(CCA)7	32	52	TAATTTGATATGGCTGGCGG	60.792	GTGTGATGAAATCTCCCGGT	59.786	118
C13739460	(TG)6	79	90	AGGGGAAGGTATTAGCACCC	59.307	TTTTCTTTTGGTATTCATAACTTAGCA	58.871	109
C13741122	(TCT)5	49	63	TAACCTGGTTCTGGACAGCC	60.111	CAGCCCATGTTAGTCCATGA	59.522	102
C13743068	(AAATA)5	30	54	CAATTAAATAAATAATATCAGGCAACA	57.149	CAATTCAAGAAGTCAAGAACAGGA	59.799	111
C13743380	(AGA)7	39	59	GAAACTTGGGAGAGAAAAGAGAGG	61.044	GATGATCCATGGTGATGCC	59.669	100
C13748116	(CAA)5	73	87	CAATCCAGGCCAACTTAATCA	59.946	TCGAATGACCAGTGTTGATCT	58.144	122
C13748222	(GT)6	79	90	GGAGGCTATAACTGTGGGGA	59.006	TTTCCTTCATAAACTCCTGTGAA	57.928	115
C13749378	(CATT)4	77	92	TTATCTGGCTCAGGCTTTGC	60.49	CGCCTCAGATGTAAGTAATGATG	58.8	106
C13750722	(GGT)6	72	89	AACCCTTGCATTTGCTTGTC	60.118	GAAGTCACCACTATGGCGGA	61.067	111
C13751252	(GT)12	69	92	CTACAACTGTGGGGGAACCT	58.914	TTTCCTTCATAAACTCCTGTGAA	57.928	123
C13751254	(GT)10	69	88	CTACAACTGTGGGGGAACCT	58.914	TTTCCTTCATAAACTCCTGTGAA	57.928	119
C13752012	(CATT)4	67	82	GTGACTTCGAACGCTTGACC	60.844	TGGAAATGGGAAGAGAACTGA	59.656	102
C13755478	(TTC)18	35	88	TTTTTGCAATCTTTTCCTTCG	59.35	TACGCCTAGAGGAAGATGCC	59.434	110
C13755496	(GT)14	63	90	TGTGGGGAACCTATTGATTAGTCT	60.127	TTTCCTTCATAAACTCCTGTGAA	57.928	120
C13755498	(GT)13	63	88	TGTGGGGAACCTATTGATTAGTCT	60.127	TTTCCTTCATAAACTCCTGTGAA	57.928	118
C13755734	(GA)6	38	49	TGAGGAGAAACCAGAATCGC	60.34	TCTCTCTTGTTCCTCACCGC	60.533	112
C13758446	(AT)6	34	45	CAAACATTAATTGGTCGTGTAGTAGC	60.226	TCGATTGATAAGTCCAATTCCA	59.411	101
C13759506	(CA)8	35	50	CCTTCATAAACTCCTGTGAATACG	59.119	AGGCTAACTGTGGGGAACCT	59.994	112
C13760154	(TTTAT)4	68	87	CAATTCAAGAAGTCAAGAACAGGA	59.799	CCACAATTAAATAAATAATATCAGGCA	58.832	109
C13761300	(AC)6	54	65	TTCTGTTTTCTTTCAGCATCCA	59.861	TTAGCACCCCTTACATCCATC	58.917	100
C13764166	(ACC)8	51	74	ACCCGTGTTTGGAGAAGTCA	60.545	AATTGAGCATTATGGCGAGG	60.06	105
C13767156	(AATAA)4	74	93	TCACGTACTGTGAGTTTCTCCAA	59.827	GAGGAGTAAAAGGCTCTACTCACA	58.308	120
C13767158	(AATAA)4	74	93	TCACGTACTGTGAGTTTCTCCAA	59.827	GAGGAGTAAAAGGCTCTACTCACA	58.308	120
C13769010	(AT)6	79	90	TCCAATTTTACCCCTCAAACA	59.302	AAAAATGCTACCCCAAAACTATG	58.563	113
C13771380	(CCA)5	75	89	TGCCAATTCTTCATGGTATCAG	59.96	GGTAATATGGTGAATTAGGTTCAATC	58.307	123
C13775036	(ATGA)4	60	75	TGGAAATGGAGAGAGAAAATGAA	60.061	CGCTTGCCCGTGTGTATAA	60.671	105
C13775562	(AG)6	31	42	AAAAGAGACAATCCATGTTTGATG	59.415	TGGCCATTCACAAATAAAAGTG	59.868	123
C13775812	(AAACC)4	31	50	CCAAACCAACCCAATAGAAAA	58.839	CAAACCATGCGGTTTTGTTA	59.462	114
C13781002	(GAGAA)4	71	90	ATAAAGGAAAAGAAAGAAAAATAGGTT	57.11	CTTCGATTTCTCTCGGCGT	60.489	113
C13782142	(TCT)5	75	89	AAGCTTTTAAGAGTTCTTGATGATTC	57.94	GAAAGTTGGAGAAAAAGCTAGGG	59.793	101
C13788312	(ACC)5	73	87	TTCTACACCACCCGTGTTAGG	59.899	CGGTGTGACGAGGGCTATT	61.071	101
C13788774	(GT)7	77	90	AAGCGGAGGCTATACTGTGG	59.359	TTTCCTTCATAAACTCCTGTGAA	57.928	121
C13793704	(CT)6	80	91	ATTACGCGATCGAACACTCC	60.103	CCTTAAAGAATTTGGTGTGGG	58.478	100
C13794654	(ACC)6	48	65	ACACCACCCGTGTTAGGAGA	60.422	GAGCAAATTGAGCGTTGTGA	59.995	103
C13794984	(AT)8	73	88	CCTGGAAATGTTCAAATATGCC	60.547	AGAACTCCGGACAAAACCTG	59.183	100
C13798744	(GA)7	75	88	GCAACCAAACACGATCAGAA	59.697	TCTCGTTCTCGAACCCTCAC	60.386	107
C13799598	(TCT)6	36	53	CAAACCCAATCCTCAAGCTC	59.67	TCATTTTTCAAACACAAGCCA	59.192	104
C13802420	(CA)9	32	49	TTTCCTTCATAAACTCCTGTGAA	57.928	GGCTAAACTGTGGGGAACCT	60.361	117
C13804120	(ACA)5	76	90	AAATATGCCAAACGCTTACCC	60.214	TTGTATATTCATGATGCTTGTTGAT	57.69	100
C13804664	(AT)6	77	88	CATAATGTTTGCGACGGTGT	59.469	CATCAATATAATCGTCACATCATCC	59.5	101
C13805364	(CTT)5	36	50	AGATCTTGTAGGTCTCGACGC	58.565	GCTGAGAAAAAGCCCAAGG	59.94	100
C13806106	(AAC)5	33	47	TGGTTCTTATTCACAAAGGGAA	58.603	TGCTGTTAGTCGAGTCGGTG	60.049	110
C13812988	(TA)7	51	64	AATTTTAAAGTTCTCATTTCAGATGC	58.466	AAAAATTAGAAACCACTTCCATTCA	59.373	103
C13813596	(GT)6	77	88	AAGCGGAGGCTAAACTCTGG	60.884	TTTCCTTCATAAACTCTTGTGAATAC	57.223	118
C13815144	(CA)7	49	62	TCATGCATTGTTTATATTTCCTTCA	59.771	TGTGGGGAACCTATTGATTAGTCT	60.127	121
C13815434	(TG)6	38	49	GGGACCCATTTAATTCTACGC	59.693	AAACCGTGCCAAACTCAAAA	60.514	104
C13817316	(TATGC)4	31	50	TCCAATGTACCTGTGATGCAA	59.98	ACAAATTTAAATCTCTTAGGTCCTTGA	59.146	100
C13822668	(TTCA)4	32	47	TGCTCCATTAGGGTTCTTTTTC	59.609	GAACATAAGTCTGCCGCAATC	59.728	100
C13827368	(AC)6	64	75	CCAGCGTGAATCATTACGAA	59.688	TCTACGGGCTCTTAGTTGCTTT	59.581	114
C13827518	(CA)9	35	52	TTTCCTTCATAAACTCCTGTGAA	57.928	GGCTAAACTGTGGGGAACCT	60.361	117
C13832132	(TGAA)4	56	71	TGGAAATGGAAAGAGAAAATGAA	59.937	ACGCTTGCCCGTGTGTATAA	61.463	107
C13833668	(AAAT)5	60	79	TTGTTATTGGTGTTGTTGTGTTTG	59.743	AGATTTTCCATTCCAATTTCCA	59.659	100
C13835058	(CA)10	30	49	TCCTTCATAAACTCCTGTGAATACAT	59.384	GAGGCTACAACTGTGGGGAA	60.111	120
C13840656	(TA)8	73	88	GATAAGAGTAAGTGAGCTTTGGATATG	58.189	AATCCAAAACATATAATTAAAGGCA	57.394	119
C13842098	(TA)6	59	70	AAAAATTAGAAACCACTTCCATTCA	59.373	ATTTTAAAGTTCCCATTTCAGATGC	60.852	100
C13843350	(TA)6	46	57	TCATATCTTTACACTCTCTCATAGCCA	59.747	GGTCTATGAGTTACTAGGCTTTCCA	59.292	101
C13850276	(CAA)6	70	87	GTGGAGGGATCAAAAAGCAA	60.051	TCAATAGCTAACTCCCAATCTGC	59.771	114
C13850760	(GA)6	80	91	AACAAAAGATTCTCTCCCCCA	59.926	CCTCCTTGACTACTCGGGTG	59.715	116
C13850938	(TTG)5	34	48	TCTCTTGATTTATGATAGAAACCATC	57.119	GCTTGAAACAACAACAAGAACA	57.989	108
C13856574	(AT)6	80	91	GAGAAAAAGATTGACAGAGAGTTTGA	59.501	TTTTCAAAAGTCCAAGAATAGGAA	58.427	118
C13856686	(AG)7	76	89	TGAGTGAAAGAAGAAAATGGCA	59.861	CCATAATAACTTCATAACAACCACA	57.22	100
C13856688	(AG)7	76	89	TGAGTGAAAGAAGAAAGTGGCA	60.03	CCATAATAACTTCATAACAACCACA	57.22	100
C13860122	(CA)7	50	63	TTTCCTTCATAAACTCCTGTGAA	57.928	TGTGGGGAACCTATTGATTAGTCT	60.127	106
C13864038	(CAA)5	38	52	TCGAAACTAGTGATGATGTGCC	60.14	GATTACCTTTGGAGTTGGAACG	59.871	101
C13864782	(AC)6	77	88	TCTGAAACCGTGTCAAACTCA	59.324	GGGACCCATTTAATTCTACGC	59.693	108
C13865978	(GAT)6	57	74	TTAAATTGAATGATATTGAGGGTGA	58.848	TCAATTGAATCATCTTCGTCG	58.709	100
C13867888	(CT)9	51	68	GAAACCCTGAAACCCTTTGC	60.836	CCAGATTCTTGAGATGAAGAGGA	59.835	100
C13876742	(TA)6	74	85	GCAAATTAAAACACACAAACATATCA	59.318	GGGGGTTTGTTATATAAAGGGAA	59.396	110
C13877580	(ATGA)4	59	74	CAGATTCTGGCGAAGGTTCA	61.316	CGGGAATTCAGTTTGATAACC	58.43	119
C13877700	(ATGA)4	59	74	TTCCATATTCTGGCAAAGGC	60.038	CAGGCATTCAGTTTGATAACCA	59.996	122
C13879286	(GT)7	75	88	GGCTAAACTGTGGGGAACCT	60.361	TATTTCCTTCATAAACTCATGTGAA	57.035	115
C13879422	(TA)6	67	78	GGATATGTGTTGGAATGCACTTATT	60.364	AAAGGGTGAGATACTCCAAAACA	59.056	109
C13881382	(GT)10	71	90	GGCTATAATTGTGGGGAACC	58.252	TTTCCTTCATAAACTCCTGTGAA	57.928	120
C13881384	(GT)9	71	88	GGCTATAATTGTGGGGAACC	58.252	TTTCCTTCATACACTCCTGTGAA	58.754	118
C13881458	(TA)7	65	78	GGTAACGGCGAAACAAGTAA	57.837	TTAATCTATACCCCTTTATAATTCCG	57.443	107
C13882808	(AAG)6	54	71	AAACTTGAGAGGAAGAAGAGAGGA	59.207	CCATGGTGATGCTACAAAGC	59.152	102
C13884262	(AAATA)4	32	51	CAATTAAATAAATAATATCAGGCAACA	57.149	TTTTCCCTTTCAATTCAAGAAGTC	59.988	120
C13886332	(CT)6	77	88	GAACCATCTCTCTCCCTCCC	60.012	TGTTCATACTTGGAACAAACTAGACTT	58.846	111
C13886708	(TC)6	36	47	GGCATAAACTAGAAATTAGGGTTCC	59.703	GATTTGGGGTAGGGATGGAT	59.843	114
C13888982	(ATG)5	62	76	TTTCAAGATTGACGTTATTGAGGA	60.004	TTGAAATCTCCATTCCTTCCA	59.49	101
C13889414	(ACC)8	39	62	CCCGTGTTTGGAGAAGTCAC	60.545	AAATTGGGCATTGTGACGAG	60.894	105
C13892810	(CAA)5	41	55	TCATTTTTCCCCTTACGGC	59.886	AAGTGAATCCGTTGTTGTCG	58.623	110
C13899072	(CA)10	35	54	TTTCCTTCATAAACTCCTGTGAA	57.928	GAGGCTAAACTCTGGGAACCT	58.864	121
C13899074	(CA)9	35	52	TTTCCTTCATAAACTCCTGTGAA	57.928	GGCTATAACTGTGGGGAACC	58.386	119
C13899076	(CA)8	35	50	CCTTCATAAACTCCTGTGAATACG	59.119	TGTGGGGAGCCTATTGGTTA	60.323	104
C13899758	(CA)11	33	54	TTTCCTTCATAAACTCCTGTGAA	57.928	GGCTATACTCTGGGAACCTATTGA	59.893	121
C13901312	(TCT)6	47	64	CAACAAAACCCCAAATCCAT	59.523	TCCTTTTCCAACAACAAAAACC	60.229	109
C13901314	(TCT)6	47	64	AAGATGCTCCAACAAAACCC	59.031	CATAAGCCAAACTTGGGAGC	59.708	104
C13904980	(CAA)5	75	89	TTTCAGTTTTCTTTCTTCTAATTTTCA	58.333	TGATTTTGATAGAGGCTAGAGGAA	58.61	103
C13906090	(TCAC)5	67	86	GCAAAGTGGTCACAGCTTCA	60.032	GGATAAAGATGGTGATGCCAA	59.776	106
C13907164	(CA)9	37	54	TTCCTTCATAAACTCTTGTGAATACAT	58.687	GGCTAAACTCTGTGAAACCTATTGA	60.07	118
C13910842	(GGT)9	40	66	TTATGGCGAGGGCTATTGAC	60.06	ACTTCTTCAACACCACCCGT	59.474	113
C13911066	(CA)10	44	63	TTTCCTTCATAAACTCCTGTGAA	57.928	TGTGGGGAACCTATTGATTAGTCT	60.127	112
C13912376	(ACC)6	72	89	TCAACACCACCTGTGTTTGG	60.454	CATTATGGCGAGGGCTATTG	60.436	100
C13913212	(CAA)9	38	64	ACAATGTGCCCAAAGCAACT	60.559	CGCAGTTGTTGGAGTCTGAG	59.616	110
C13915804	(TGAA)5	57	76	TGGAAATGGGAAGAGAAATGA	59.49	ACGCTTGCCCGTGTGTATAA	61.463	107
C13916166	(AGA)5	84	98	TCCCATTTTCCCTACACCAA	60.162	AACCAACCAAGGCTTCCTCT	60.11	102
C13918184	(AT)8	75	90	TCCTGGAAATGTACAAATATGCC	60.089	AGAACTCCGGACAAAACCTG	59.183	101
C13921702	(TATGC)4	33	52	TCCAATGTACCTGTGATGCAA	59.98	ACAAATTTAAATCCTTAGAGTCCTTGA	59.146	100
C13922674	(GT)6	77	88	GGCTAAACTGTGGGGAACCT	60.361	TATTTCCTTCATAAACTCATGTGAA	57.035	113
C13924688	(TGT)5	51	65	CCATGGGGTTATAGTTTGCC	59.158	ACCTCAAATACAACATCAAAACATAC	57.647	100
C13926830	(TAA)5	30	44	TGCAATTAAAGAAAAATGCAAC	57.131	TCCATTCTAATGCAATTCATGTT	58.509	119
C13927832	(GT)6	77	88	GAGGCTACAACTGTGGGGAA	60.111	TTTCCTTCATAAACTCCTGTGAA	57.928	114
C13927834	(GT)7	77	90	AAGCGGAGGCTATACTGTGG	59.359	TTTCCTTCATAAACTCCTGTGAA	57.928	121
C13928996	(TG)6	78	89	TAGCACCCTTTCCATCCGTA	60.46	TCAAAGTGAAATGTCTTTCAAAAT	57.089	117
C13929794	(AAG)12	35	70	CCAAGCACTAACAAGTGCTAAAAA	59.889	CATGACACTTTGCATGAGCA	59.409	107
C13933078	(ACC)7	54	74	ACTTCTTCAACACCACCCGT	59.474	AATTGAGCATTATGGCGAGG	60.06	116
C13933102	(CATT)4	55	70	GAACGCTTGACCGTGTGTAT	58.652	TGGAAATGGGAAGAGAAATGA	59.49	107
C13933906	(CATT)4	48	63	CGCTTGACCGTGTGTATAACT	57.854	TGGAAATGGAGAGAGAAAATGAA	60.061	104
C13933908	(CATT)4	48	63	ACGCTTGCCCGTGTGTATAA	61.463	TGGAAATGGAGAGAGAAAATGAA	60.061	105
C13934838	(TC)6	87	98	TGGGAACTACGATTGCTCTG	58.874	AAAGGGAGCTATGGTTTGTTTG	59.539	119
C13935912	(TGT)5	58	72	AGCTAATTCCCAATCTGCTTTC	58.912	TCAAAAAGCTAACACTCAACAACA	59.031	100
C13936854	(TA)6	52	63	AGGGTTTCTCCAGCCAATTT	59.94	TGATGATTAATTCTTCCTCAAATCA	59.04	103
C13937496	(TCA)5	64	78	TCATCGCATCATATTTGCATT	59	TGATGTTGTTAATAAATGCTTCCG	60.247	100
C13940108	(CAA)5	25	39	ATTTCTACCATCAATTGGGAAG	57.132	TTGTGGATTTAGGAAGAATTGG	58.113	105
C13943332	(CT)6	80	91	GAAATTAGGGTTCCAAATCCA	57.91	GGATTTGGGGTAGGGATGG	61.285	106
C13943678	(TTC)5	58	72	TCCATGGAATTCCTCAGTTTTC	60.299	GGATGGCTTGGCATCTGT	59.591	103
C13944038	(TGCA)4	34	49	ATAAATGAGGTGGTTGGGGC	60.94	GATGGCGCCTTAGTTCAAAA	60.209	105
C13944040	(TGCA)4	34	49	ATAAATGAGGTGGTTGGGGC	60.94	CATCTAGGATGGCGCCTTAG	59.823	112
C13944836	(TTTA)4	53	68	AGCAGAAAAATAGTGAAAGAAAATGT	58.199	TTCAGTTTGAGATCCCTTTTGT	57.841	100
C13945488	(GA)6	49	60	AGCTCGGATCTACAGGGTTCT	59.36	TCTGACTTTCTCAACATCCTTTTG	59.799	114
C13951382	(AC)6	29	40	CCCCTTCAAAAAGCTATGTGTT	59.539	TGGTAGATCGGATTATCAAAGTCA	59.864	121
C13953228	(CAA)5	68	82	ATCAGCAACCAATGCAGATG	59.679	CTTCTCTGTTGAACCGCACC	60.833	115
C13954408	(CCCAAC)4	72	95	CCAACAACCATCAACTTCCC	60.21	AGTATTGGGTGGGTGGGTG	60.494	113
C13954540	(GT)6	23	34	CCAATTTTGACGAGCGATG	60.204	CTCGGCATAAAAGCCATCAT	60.06	116
C13956196	(AATG)4	69	84	TGATACGAGTTTGAAATCCGA	58.227	TTGCATACGTTTTCATTGGG	59.42	102
C13958138	(GGT)7	64	84	GAGCAAATTGAGCGTTGTGA	59.995	ACACCACCCGTGTTAGGAGA	60.422	106
C13960466	(TTC)19	35	91	TTTTTGCAATCTTTTCCTTCG	59.35	TACGCCTAGAGGAAGATGCC	59.434	113
C13961576	(CATT)4	74	89	GACTTCGAACGCTTGACCAT	60.263	TGGAAATGGGAAGAGAAATGA	59.49	106
C13963001	(TA)9	71	88	AAGTGAGGTTTGGATATGTGTTG	58.048	TCCAAAACATATAATTAAAGGCATGA	60.002	112
C13964249	(GTT)5	61	75	ATATTTGTGGTAGTGCGGGC	59.851	TGCAAGTGCCAATGCAATA	59.81	125
C13964863	(GTT)5	73	87	TGATATCATGTGTTTTTGTTGGTG	59.669	CCCTTCAATTGGTAAGGCTATC	59.016	102
C13968403	(CT)6	36	47	TGAAATCCATCCCTATCCCA	60.088	CATAACCCAGATGAAGGGGA	59.744	114
C13969005	(CATT)4	75	90	TGACTTCGAACGCTTGACTG	60.175	TGGGAAGAGAAATGAAGTTTTT	57.05	108
C13969533	(CA)15	36	65	TTTCCTTCATAAACTCCTGTGAA	57.928	TGTGGGAAACCTATTGATTAGTCT	58.164	121
C13970401	(AC)6	79	90	TCCAACGTGAATCATTACGAA	59.027	GGCTCTTAATTGCTTAGCTCACTT	59.641	105
C13973201	(GGC)5	45	59	TGTTAGCCGCGTTGTTAGC	60.029	ACAGCTCAGCATGTAAGGGAG	59.511	100
C13973215	(ATT)5	33	47	TTCTTTTATTCAACGAGAAACAACT	57.763	GGGGGATGAACGTTGTTATTTA	59.95	123
C13974987	(GTT)5	35	49	GTTGGGGTGGTTGTTGGTAG	60.126	ACGAAGACAACGCTACCGC	61.391	110
C13976779	(GT)10	69	88	GCTACAACTGTGGGGAACCT	59.065	TTTCCTTCATAAACTCCTGTGAA	57.928	119
C13979829	(GAGAA)4	71	90	AAAAAGGAAAAGAAAGGAAAAATAGG	59.827	ATGATTCTCGATTCCTTCGG	59.08	115
C13980105	(CA)8	52	67	TCATGCATTGTTTATATTTCCTTCA	59.771	TGGGGAACCTATTGGTTAGA	57.007	121
C13980107	(CA)7	52	65	TCATGCATTGTTTATATTTCCTTCA	59.771	TGTGGGGAACCTATTGGTTAGA	60.584	121
C13980199	(AGA)6	39	56	GAGTTTGAGAGAAAGATGAGGGT	58.023	GGATGATCCATGATGATTCTACA	58.73	104
C13982867	(GTC)5	85	99	CAGTCTTCCAATTGTTGAGCC	59.726	CCAGAGTGGAATCCATGCTAT	59.02	101
C13986019	(CTA)5	36	50	AATCCTAATTCATGACAAGGAGAA	58.224	AAAGTTTACCAACTATCAAAGTGCTTG	60.345	100
C13986127	(TGAA)4	55	70	TGGAAATGGGAAGAGAAATGA	59.49	ACGCTTGCCCGTGTGTATAA	61.463	104
C13986401	(AT)6	78	89	CATGGTTTTTGAAAACAAACAAA	58.966	TGGCAAGTGAGTCAGTTTGG	59.873	110
C13986703	(AAG)5	73	87	CCCATTTCCTAACACAACACC	59.205	CCAAGTCTTGCTCTTCTTCTTG	58.394	106
C13988231	(TGAA)4	63	78	TGGAAATGGAGAGAGAAAATGAA	60.061	ACGCTTGCCCGTGTGTATAA	61.463	105
C13989811	(GT)6	77	88	GAGGCTACAACTGTGGGGAA	60.111	TTTCCTTCATAAACTCCTGTGAA	57.928	114
C13993841	(TCT)6	72	89	CCCCTTACCTCTAGCTTGGA	58.41	TTGGGAGAGAAAAGAGAGGG	58.445	113
C13995835	(AAG)6	36	53	ACTTGGCCTTAGAGAGAAGAAGAG	58.924	AGCTCAACCTGAAGCTTCCTC	60.146	100
C13996307	(CATT)4	48	63	ACGCTTGCCCGTGTGTATAA	61.463	TTGGAAATGGAAAGAGAAATGAA	59.937	105
C13996397	(GA)7	37	50	AGAGAACGCGGTGAGGAAT	59.818	CCCTAGCCGTCGTACTCATC	59.717	114
C13996579	(AC)6	80	91	AAACCGTGCCAAACTCAAAA	60.514	TACTCGATGGGACCCGTTTA	60.323	109
C14000171	(TGAA)4	55	70	TGGAAATGGGAAGAGAAATGA	59.49	ACGCTTGCCCGTGTGTATAA	61.463	105
C14004363	(TCT)5	39	53	CAAACCCAATCCTCAAGCTC	59.67	TCATTTTTCAAACACAAGCCA	59.192	100
C14005303	(CTT)6	71	88	CAGGGGGTTTAGAAAGAGGG	59.927	TGTCGCGATTGAGAGAAGAG	59.267	108
C14006085	(TCTCT)4	55	74	CCTTACCTCGCGATGATTCT	59.292	GGAAAAAGAAGCCTTTTTGGA	59.703	113
C14008631	(GT)7	75	88	GCGGAGGCTATATTATGGGG	60.625	TTTCCTTCATAAACTCCTGTGAA	57.928	118
C14008921	(TTG)5	30	44	GTTGTTGGAATCGGAGCATT	59.939	CAAGGAAGGAAGTAGTTCCCAA	59.626	120
C14009431	(AATG)4	46	61	ATCCGATCGCCTCAGATGTA	60.591	GCTCAGGCTTTGCATTCATT	60.361	106
C14010239	(TCAAAA)4	55	78	AGGAGGGTGGAGGCAAGATA	60.979	AGGTTGGTTTTGTTGTTGAGC	59.135	103
C14010637	(TA)6	79	90	CCACCTGCATATTGGAAATGT	59.699	TCACAAGTGTCATTCAAATCG	57.167	116
C14011251	(AAG)5	39	53	GCCTTAGAGAGAAGAAGAGAGGG	59.305	TTCTACAAAGCTCAACCTGAAGC	60.069	100
C14012405	(GT)9	77	94	AAGCGGAGGCTATACTGTGG	59.359	TTTCCTTCATAAACTCCTGTGAA	57.928	124
C14016979	(TCT)8	69	92	GGATGATTCAAGATGCTCCAA	60.029	GAAGCTTGAGAGAAAGAGAGGG	58.875	101
C14018219	(GT)12	67	90	TCTGGGAAACCTATTGATTAGTCT	57.473	TTTCCTTCATAAACTCCTGTGAA	57.928	115
C14018221	(GT)11	67	88	TCTGGGAAACCTATTGATTAGTCT	57.473	TTTCCTTCATAAACTCCTGTGAA	57.928	113
C14020967	(GTG)7	52	72	TGACGAGGGCTATTGACACA	60.263	TTCTACACCACCCGTGTTAGG	59.899	102
C14023225	(GT)14	67	94	AAATTGTGGGGAACCTATTGA	58.29	TTTCCTTCATAAACTCCTGTGAA	57.928	124
C14023491	(GT)6	35	46	TTCGGAGTGATTCTGCAGTG	59.984	AATCGTTGGACTTTTGCATTC	59.081	112
C14024689	(CATT)4	33	48	ATAACTACTAACCATGTTTGCCGC	60.629	ACAAAGAAAAATCTCTAAATTCTTTGG	58.865	100
C14025035	(CA)10	35	54	TTTCCTTCATAAACTCCTGTGAA	57.928	GAGGCTACAACTGTGGGGAA	60.111	123
C14028513	(AGA)5	71	85	TCCTTTTCCAACAACAAAATCC	60.197	CAACAAAACCCCAAATCCAT	59.523	106
C14031651	(TTG)5	69	83	TGTTTACCTTTTGGGTCGGA	60.336	TGTGTCCAAAGCAACTCCAA	60.278	101
C14032887	(TA)7	57	70	TTTGATTATGTGTTGGAATTACACTT	58.099	GGCGAAACAAGTAAAGGGTG	59.609	127
C14034975	(CA)8	39	54	TTTCCTTCATAAACTCCTGTGAA	57.928	GAGGCTACAACTGTGGGGAA	60.111	119
C14034977	(CA)8	39	54	TTTCCTTCATAAACTCCTGTGAA	57.928	GGCTATAACTGTGGGGAACC	58.386	117
C14036723	(TTC)5	54	68	GGGGAAGCAGTGATGATGTT	59.934	CTCCGAGACCAAGTCCAACT	59.3	111
C14038631	(TTA)5	64	78	GGCCATAACTGATCACCACA	59.374	CAATCGCCAAAACTTAATTTGA	59.151	103
C14039533	(GAGAA)5	71	95	AAAGGAAAAGAAGGAAAAGAGGAG	59.794	ATTCTCGATTCCTTCGGCG	62.527	115
C14039607	(TA)7	78	91	CAAAATTCACCCTTGGAAAAA	58.95	AATTTTAAAGTTCTCATTTCAGATGC	58.466	121
C14039609	(TA)6	78	89	CAAAATTCACCCTTGGAAAAA	58.95	AATTTTAAAGTTCTCATTTCAGATGC	58.466	119
C14040717	(AAG)6	37	54	GAGAGAGGAAGAGAGGGTTTTG	58.598	GTGATGCTACCAAGCCCAAC	60.526	101
C14043069	(CCT)6	61	78	ATCTTCCGCCGTCTGTTCTT	61.153	GTTATGAGGCTCCGCTTGAG	59.978	116
C14043831	(AAG)6	40	57	GAAGCTTGAGAGAAGAGAGGGTT	59.672	CCATGGTGATGCTACAAAGC	59.152	110
C14049633	(GT)7	75	88	CGGAGGCTATACTGTGGGAA	60.088	TTTCCTTCATAAACTCCTGTGAA	57.928	116
C14053047	(AAAAT)4	39	58	ACCACAAGAAGTAAATTCAAACTAAAT	57.257	CACCATTTTGGGGTGTCTTT	59.688	111
C14053573	(GTG)7	65	85	GGGCAAATTGAGCATTATGG	60.289	GAAGTCACCACTATGGCGGA	61.067	100
C14059961	(ATGA)4	57	72	TGGAAATGGAGAGAGAAAATGAA	60.061	GAACGCTTGACCGTGTGTAT	58.652	110
C14060531	(GA)6	46	57	AACAGAGATGAATCGCGAGC	60.514	CCGATACCCTTACCCTCACC	60.569	109
C14060567	(GAAGA)4	73	92	AAAAAGGAAAAGAAAGAAAAATAGG	57.108	GTTCTTCGATTTCTCTCGGC	59.009	112
C14063785	(TCTCT)4	35	54	GATCTTCGATTTCTCTCGGC	58.962	GAAAGAAAAATAGGTCTTTTGGAGAA	59.613	103
C14065995	(ACC)8	34	57	TCACCACTATGGCGGAGAAT	60.483	TGCTTGTCGAGCAAATTGAG	60.134	107
C14069789	(GT)9	71	88	AGGCTACAACTGTGGGGAAC	59.065	TTTCCTTCATAAACTCCTGTGAA	57.928	119
C14071515	(CAA)5	66	80	TCCAGGCCAACTTAATAATGC	59.091	GGTCGAATGACCAGTGTTGA	59.525	115
C14072025	(GT)7	79	92	GAGGCTACAACTGTGGGGAA	60.111	TTTCCTTCATAAACTCCTGTGAA	57.928	117
C14073739	(CAA)5	73	87	CCTCCATTACAACATCAACATCA	59.738	TTCATGGGGTTTATAGTTGCCT	59.737	104
C14073741	(CAA)5	73	87	CCTCCATTACAACATCAACGTC	59.359	TGGGGTTTATAGTTGCCTTTG	58.997	100
C14073743	(CAA)5	73	87	CCTCCATTACAACATCAACGTC	59.359	TTCATGGGGTTTATAGTTTGCC	60.076	104
C14077629	(CT)7	75	88	CCCGGTCTGGTTTCTTCTCT	60.619	ATTGCAATCGACGGAGAGTC	60.226	113
C14078115	(CTT)5	78	92	CTCAATACGGCTGACCACCT	60.134	TCCAAGGCCAAGAAGATTTG	60.184	116
C14078119	(CTT)5	78	92	GAGAGCTCGATCCGACTGAC	60.104	CCAAGGCCAAGAAGATTTGA	60.184	120
C14079725	(CTT)7	40	60	TCAAGCTTCCTCTCTTGCTCTC	60.403	CCATTTTTCCAAACACACCA	59.268	115
C14079769	(CT)25	40	89	CCTCTCTCCCACGAAACAAC	59.697	CAATGGCAGAGGGAGAAAAA	60.184	103
C14080529	(ACA)5	37	51	TCTTCAATCAGTAAGACTATCACCA	57.174	TTGAACGAGGATTGATGCTT	58.298	113
C14081369	(CT)7	76	89	TTCCTTTTCACTGCCATTCA	59.247	GAGAGAAGTGAGCAATGGCG	61.087	101
C14082823	(CA)9	40	57	TTTCCTTCATAAACTCCTGTGAA	57.928	GGCTAAACTGTGGGGAACCT	60.361	117
C14082839	(CT)6	58	69	TGCATGTTTCCCTATCTACTCG	59.248	ACGGAGATGAACCCAGTGAG	60.112	101
C14083013	(CA)6	80	91	CGAAACCGTGTCAAACTCAA	59.734	TGGGACCCATTTAGTTCAAA	57.917	118
C14083243	(CGG)5	34	48	GCGTTGCCTCAACTCTCTTT	59.621	GGAAAACCAGAAACCAGCAA	60.088	100
C14083419	(GGT)7	49	69	AATTGAGCGGTGTGACGAG	59.846	ACACCACCCGTGTTAGGAGA	60.422	104
C14084815	(AT)7	65	78	AACGGCGAAACAAGTAAAGG	59.267	TGTGTTGGAATGCACTTATTAACTT	59.08	119
C14088971	(ACA)6	77	94	AAAGCATAAACATGCCAAACG	60.013	TCATGAATGCTTGTTGATCTCAT	59.588	102
C14089769	(CT)10	69	88	ACTTTCTTCATTCAAAAGAAACCC	59.122	AGGATGATGAAGACATATTTCGC	59.481	100
C14090519	(ACC)6	57	74	TTCTACACCACCCGTGTTAGG	59.899	TGACGAGGGCTATTGACACA	60.263	102
C14092013	(TTTA)4	57	72	TTCATTTTAGCAGAAAAATAGTGAAAA	58.962	CAGTTTGAGATCCCTTTTGTTG	58.741	102
C14092267	(TTC)6	37	54	CGTTCCCTTTTCTTCTTCCC	60.046	GATGGTGGGTTGAATGGAGT	59.636	109
C14095875	(CA)7	40	53	TTTCCTTCATAAACTCCTGTGAA	57.928	GAGGCTACAACTGTGGGGAA	60.111	116
C14095967	(AC)25	40	89	GGATCAACCCTACTGCTTGC	59.7	CTAATGATTTGTTTCATTTCTTTCTTT	57.726	118
C14096587	(GGT)5	40	54	TTATGGCGAGGGCTATTGAC	60.06	CCACTTCTTCAACACCACCA	59.565	103
C14097709	(GGT)8	31	54	CGAGGGCTATTGACACACG	60.271	CCACTTCTTCAACACCACCA	59.565	106
C14100516	(CAA)5	77	91	CGAAGCCTAAGGAAGGAAGC	60.463	GGAACGTTTGCTATTGCTGG	60.637	121
C14101740	(TA)6	66	77	AGAATAAATCCAATATTAACGAATCAT	57.015	GAAACCACTTCCATTCATTCTTTT	59.772	120
C14101840	(TGAA)4	55	70	TGGAAATGGGAAGAGAAATGA	59.49	ACGCTTGCCCGTGTGTATAA	61.463	102
C14102734	(CA)9	52	69	TTTCCTTCATAAACTCCTGTGAA	57.928	GTGGGGAACCTATTGATTAGTCT	57.621	108
C14103670	(TC)6	78	89	CTCAACTCTCAACGCCCAGT	60.444	TGAGAGTTAGACGGCGAGAG	58.342	100
C14107078	(CTT)5	77	91	CGCTTTTCAATCATTTTTACAATA	57.597	GTTGGAACAGAAGATGAAAGAAA	57.535	126
C14110200	(GGCAA)4	36	55	AATGGTCCCAAGGGGATTC	60.905	AACGGATGTATTACCGCCC	59.659	102
C14111220	(GAA)6	41	58	AAGCCAAACTTGGCCTTAGA	58.973	AAAGCTCAACCTCAAGCTTCC	60.012	100
C14111382	(GT)7	77	90	GAGGCTACAACTGTGGGGAA	60.111	TTTCCTTCATAAACTCCTGTGAA	57.928	116
C14112696	(AT)6	42	53	AAGGGTGAGATACTCCAAAACAT	58.09	TGTGTTGGAATTGCACTTATTAATCT	60.179	102
C14113106	(ACC)7	70	90	TTCTTCTACACCACCTGTGTTAGG	59.619	CGTTGTGACGAGGGCTATTT	60.132	101
C14113856	(AAATA)5	39	63	CCACAATTAAATAAATAATATCAGGCA	58.832	CCTTTCAATTCAAGAAGTCAAGAAC	59.712	123
C14115306	(TAG)5	40	54	TCAAAGTGCTTGAAAGACTTCCT	59.573	GCAAAAGTGGGCTAAAAATCC	59.963	101
C14116752	(GT)6	64	75	TGTGGGGAACCTATTGATTAGTCT	60.127	TTTCCTTCATAAACTCCTGTGAA	57.928	104
C14116978	(GA)6	60	71	AGAGATGAGCGACGTCGAAA	61.087	AAACCCTCACCCTCTCACCT	59.968	117
C14117434	(CA)8	54	69	TCATGCATTGTTTATATTTCCTTCA	59.771	GTGGGGAACCTATTGATTAGTCT	57.621	122
C14117438	(CA)8	54	69	TCATGCATTGTTTATATTTCCTTCA	59.771	GTGGGGAACCTATTGATTAGTCT	57.621	122
C14117706	(ACA)5	81	95	GCATAAATATGCCCAACGCT	59.956	GTGTTGTATATACCTGGTAGTTGTTGA	57.732	103
C14117968	(TC)6	87	98	TGGGAACTACGATTGCTCTG	58.874	CAGGGTTCTATGGTTTGTTTG	57.146	118
C14120226	(TA)6	75	86	TCCTATGGGGTTATTGGTCG	59.64	TTGGACATCATAATCGAAACG	58.494	115
C14120538	(TGAA)4	55	70	TGGAAATGGGAAGAGAAATGA	59.49	GCTTGCCCGTGTGTGTAACT	61.156	103
C14121084	(TA)6	49	60	TGGAAATTAAATCATATTCGGTTTT	59.139	TCTAAAAAGCCCAAAATTTGAA	58.001	104
C14123184	(CA)8	41	56	TTTCCTTCATAAACTCCTGTGAA	57.928	GGAGGCTATACTGTGGGGAA	59.006	119
C14127558	(GT)8	77	92	CGGAGGCTAAACTCTGGGA	60.338	TTTCCTTCATAAACTCCTGTGAA	57.928	121
C14129922	(TGAA)4	63	78	TGGAAATGGAGAGAGAAAATGAA	60.061	ACGCTTGCCCGTGTGTATAA	61.463	103
C14131964	(GTT)5	60	74	AGTCCATTCGAAACATCAGGA	59.541	TGCCTCTAGCAATTCCAACAA	60.757	119
C14135276	(TA)6	78	89	AGCAAATTAAAACACACAAGCA	57.596	GGGGGTTTGTTATATAAAGGGAA	59.396	111
C14135996	(CAA)5	48	62	CAACATCAAAACATATTTCTACCATCA	60.377	TGGTATTTTGATTCATGGGATTT	59.454	100
C14136520	(TC)24	41	88	CCGACACCTTTAAGAAGATTCA	58.377	TGCGCGATAACGATGAGTAA	60.378	115
C14139844	(TTATT)4	74	93	GTGGTGGAGTGCTCGCTTAT	60.285	CCGAAATCAAATAAATAATATCAGGC	60.278	123
C14140210	(GTT)6	73	90	TCATGTGTTTTGTTGGTGTTG	57.913	ACCCTTCAATTGGTAAGACTATCA	58.164	100
C14140870	(CT)7	39	52	CGCCCTGTCTGTCTCTCTTA	58.187	GTTTGGTAACTTTGATTCACTTTTT	57.136	110
C14147506	(GTT)5	68	82	ATACTTGTGGTAGTGCGGGC	60.022	GCCGATGCCATATTCAAATC	60.262	115
C14148220	(CAA)6	58	75	AATGTATGCCATGCGACCTC	60.895	GGTCGAATGACCAGTGTTGA	59.525	106
C14148752	(TTTA)4	55	70	TTTTAGCAGAAAAATAGTGAAAGAAA	57.289	TCAGTTTGAGATCCCTTTTGTTG	60.5	100
C14149554	(AATA)4	31	46	TTCTTTAGGATTTTTGGTTAAGGA	57.604	CAACATGAGTAACACGTCAGTGAA	60.131	112
C14149692	(CT)6	41	52	TCGCCCTGTCTGTCTCTCTT	60.135	GTTTGGTAACTTTGATTCACTTTTT	57.136	109
C14150134	(AGA)5	55	69	TTCCAAACACACCAAGAATAGAAA	59.913	TACAAAGCTCAACCCCAAGC	60.249	112
C14150414	(AT)6	79	90	TCCAATTTTACCCCTCAAACA	59.302	GGAAATGAAAATATTCTACACCAAAA	58.865	121
C14151590	(GTT)8	65	88	TTTGTTGGATCAAACCCTTGT	59.322	GCCAATGCAGTATCCAACTC	58.173	101
C14152942	(TTC)5	38	52	GCAGAACGTTTCCTTTTCTTC	58.111	AGAGGGATTGATGGTGGGTT	60.575	121
C14153514	(TGCA)4	74	89	AAAAACACAAATGAGAAGCCAT	57.8	CACTTGGCTCCTCCTTGACA	61.39	114
C14155302	(TC)6	62	73	AAAAGAAAACTCACTCGCTTCC	59.069	TGAGAACACCACCGTGAAAA	60.128	102
C14155712	(TGAA)4	54	69	TGGAAATGGGAAGAGAAATGA	59.49	ACGCTTGCCCGTGTGTATAA	61.463	100
C14155714	(TGAA)4	54	69	TGGAAATGGGAAGAGAAATGA	59.49	ACGCTTGCCCGTGTGTATAA	61.463	100
C14155970	(GAGAA)4	71	90	AAAAAGGAAAAGAAGAAAAGAAGG	57.898	ATGATCTTCGATTTCCTCGG	59.08	114
C14158410	(GA)9	76	93	CGAAAACCAAACATGATCAGAA	59.975	TTCTCTCCTCTCTCACCGC	58.172	126
C14159562	(TAAA)4	65	80	GCGCATTTTGTTATTCAGTTTG	59.666	GCAGAAAAATAGTGAAAGAAAACG	58.617	109
C14159892	(GA)24	42	89	GATCTCCTAAGGGCAAACCC	59.903	TCATAGCATTTCATTGCACAAA	59.217	110
C14160116	(AT)10	69	88	GGCGAAACAAGTAAAGGGTG	59.609	GAATGCACTTATCAATCTATTCCC	58.13	115
C14160782	(AG)6	75	86	CATCCCCAACCATGAGACC	61.163	TCCACTCTCACATTAATATAAAAACAA	57.536	101
C14160854	(GGTTT)4	84	103	CAAACCATGCGGTTTTGTTA	59.462	CCAAACCAACCCAATAGAAAA	58.839	114
C14161594	(CA)7	55	68	CATCATGCATTATTTATATTTCCTTCA	59.586	CTCTGGGAACCTATTGATTAGTCT	57.127	124
C14161694	(ACA)7	53	73	CGATAACAACAAAAACGACAAGA	59.216	TGTCAGGTAAAATATTCTTGTTTAACG	59.079	109
C14163396	(TC)24	42	89	CCAAAAGTTATCTTTCCCAAGTCA	60.694	AAGTATCCAATGAATCACACAGTTG	59.36	105
C14164186	(AAC)8	42	65	ATGATGTGCCCAAAGCAACT	60.526	GGAGTTGGAGAAATGGTTGG	59.381	100
C14165892	(GT)6	77	88	AAGCGGAGGCTAAACTCTGG	60.884	TTTCCTTCATAAACTCCTGTGAA	57.928	119
C14171208	(GT)13	63	88	TGTGGGGAACCTATTGATTAGTCT	60.127	TTTCCTTCATAAACTCCTGTGAA	57.928	117
C14171836	(CA)8	54	69	TTTCCTTCATAAACTCCTGTGAA	57.928	TGTGGGGAACCTATTGGTTAGA	60.584	107
C14172326	(TC)6	87	98	TGGGAACTACGATTGCTCTG	58.874	CAGGGATCTATGGTTTGTTTG	57.083	118
C14173486	(TA)6	77	88	ATGTGGTGGAATGAACCTGC	60.79	GGGTGAGATACTCCAAAACATATAA	57.666	100
C14178358	(GA)6	40	51	TGAGACCCTTAGAGAATTTGGTG	59.64	TTACGCGATTGAACACTCCA	60.257	105
C14178702	(AAACC)5	37	61	TGGTTTGGTTCGGTTGACTT	60.388	ATGTGACTGTATGACTCAACAAATTAT	57.326	121
C14183080	(TA)7	59	72	TGGATATGTGTTGGAATGCAC	59.266	GGCGAAACAAGTAAAGGGTG	59.609	124
C14183454	(AC)6	67	78	TTCCGTTTCTTTTATCTTTCGATT	59.56	AGCACCTCTTACATCCATCG	57.766	106
C14183678	(TCT)6	75	92	CCCCTTACCTCTAGCTTGGA	58.41	TTGGGAGAGAAAAGAGAGGG	58.445	113
C14184272	(GT)6	66	77	CAACTGTGGGGAACCTATTG	57.924	TTTCCTTCATAAACTCCTGTGAA	57.928	108
C14185120	(TC)6	30	41	CACAAGGTCTCATCCTTGCC	60.656	CCCTAGTGGGAATCAGAGCA	60.21	103
C14187210	(CA)12	42	65	TTTCCTTCATAAACTCCTGTGAA	57.928	TGTGGGGAACCTATTGATTAGTCT	60.127	116
C14187212	(CA)7	42	55	TTTCCTTCATAAACTCCTGTGAA	57.928	GGCTATAACTTGTGGGGAACC	59.717	110
C14187214	(CA)7	42	55	TTTCCTTCATAAACTCCTGTGAA	57.928	GGCTATAACTTGTGGGGAACC	59.717	110
C14187220	(CA)7	42	55	TTCCTTCATAAACTCTTGTGAATACAT	58.687	CGGAGGCTAAACTCTGTGAAA	59.503	118
C14187224	(CTT)5	58	72	AGACTCTGTTCCATCGCTCG	60.555	GAGGAAAAGGCTAACTCTTCTCAA	59.583	105
C14188680	(CAA)7	73	93	AATGTATGCCATGCGTCCTC	60.895	TCGAATGACCAGTGTTGATCT	58.144	104
C14188982	(TTG)5	75	89	TGTTGTTGTTATTGAATATAATTGGAA	58.062	CCTTCAATTAGTAAGACTGTCACCG	60.435	116
C14189396	(GT)6	79	90	AAGCGGAGGCTATACTGTGG	59.359	TTTCCTTCATAAACTCCTGTGAA	57.928	118
C14190836	(TGAA)4	47	62	TTTGGAAATGGAAAGAGAAATGA	59.937	CTTGCCCGTGTGTGTAACC	60.016	100
C14191544	(CT)26	40	91	CCTCTCTCCCACGAAACAAC	59.697	CAATGGCAGAGGGAGAAAAA	60.184	105
C14193308	(CAG)5	43	57	TTGCCATTCTTTCTTTTGGC	60.188	ATGGGGAGGAACCCTATGAG	60.147	110
C14193310	(CAG)5	43	57	TTGCCATTCTTTCTTTTGGC	60.188	ATGGGGAGGAACCCTATGAG	60.147	110
C14193312	(CAG)5	43	57	TTGCCATTCTTTCTTTTGGC	60.188	ATGGGGAGGAACCCTATGAG	60.147	110
C14194500	(TTG)6	70	87	TGGAATTGAAGAAATGGTTGG	59.787	ATGCCAATGTGCCCAAAG	60.481	101
C14197416	(TGAA)5	72	91	TCTAAATTCTTTGGAAATGGAGAGA	59.651	CTACTAACCATGTTTGTTGCATTC	57.84	100
C14199054	(TCAC)5	72	91	GCAAAGTGGTCACAGCTTCA	60.032	GGATAAAGATGGTGATGCCAA	59.776	106
C14202338	(ATC)6	39	56	TCCTTTCCTCACCTCCATTTTA	59.939	AGATCGGATATGGAAAGGGAA	59.748	100
C14204248	(CA)15	40	69	TTTCCTTCATAAACTCCTGTGAA	57.928	TGTGGGGAACCTATTGGTTAGA	60.584	121
C14204288	(TGAGAG)4	68	91	TGTTGGAATTGTGAGGATGG	59.343	TCCCTCAACCAAACTTCGAT	59.526	118
C14204344	(AC)26	40	91	GGATCAACCCTACTGCTTGC	59.7	CTAATGATTTGTTTCATTTCTTTCTTT	57.726	120
C14205558	(GT)6	61	72	TGTGGGGAACCTATTGATTAGTCT	60.127	TCATGCATTGTTTATATTTCCTTCA	59.771	119
C14205774	(GT)7	59	72	TGGGGAACCTATTGGTTAGA	57.007	TCATGCATTGTTTATATTTCCTTCA	59.771	119
C14209833	(GA)6cggagcgatcgcggtgagt(GA)6	46	88	AAACATGCAAACGAAATCGC	61.01	CCGCGTTCTCTGTTTCTCTA	58.256	113
C14210001	(TCT)6	75	92	CCCTTACCATGGAAGCTTTG	59.564	GAAACTTGAGAGAGAAAGTGAGGG	59.93	117
C14210369	(ACA)5	27	41	AAACGACAAGAATAACAAGAACAA	57.171	TTGATGTTGTTGTGTCAGGTAAAA	59.464	103
C14210531	(TTAA)4	74	89	GGTAGAGTATTTTACTCCTCACACCC	59.758	GGAAGTTTAATTATTGGAATTTTGGA	59.882	107
C14214129	(GT)11	65	86	TCTGGGAAACCTATTGATTAGTCT	57.473	TTTCCTTCATAAACTCCTGTGAA	57.928	114
C14217243	(GGT)6	43	60	AATTGAGCATTATGGCGAGG	60.06	ACTTCTTCAACACCACCCGT	59.474	113
C14219211	(GT)7	77	90	AAGCGGAGGCTAAACTCTGG	60.884	TTTCCTTCATAAACTCCTGTGAA	57.928	121
C14219213	(GT)6	77	88	AGCGGAGGCTAAATTATGGG	60.42	TTTCCTTCATAAACTCCTGTGAA	57.928	118
C14220965	(ACC)6	45	62	ACCCGTGTTTGGAGAAGTCA	60.545	GCAAATTGAGCATTGTGACG	60.265	102
C14222239	(ACC)7	43	63	CACCCGTGTTTGGAGAAGTC	60.545	AACCCTTGCATTTGCTTGTC	60.118	128
C14224877	(CT)7	43	56	CCTCACTCTCGTTTCCCAAG	59.837	GAGACGACGGTGATGAGGAT	60.08	105
C14230263	(ACA)6	56	73	CAACACACAATTACAACCACACA	59.324	GCATTTGTATTTGCATGGGA	59.381	109
C14230737	(CTTT)5	43	62	CCTCAAATTCAAATCACACCAA	59.839	TTGCAAAAATTCCCTCTTTGA	59.685	101
C14231797	(CA)13	41	66	TTTCCTTCATAAACTCCTGTGAA	57.928	TGTGGGGAACCTATTGATTAGTCT	60.127	120
C14231799	(CA)6	41	52	TTTCCTTCATAAACTCCTGTGAA	57.928	AAGCGGAGGCTATAGTGTGG	59.359	118
C14232581	(CAA)6	73	90	CCAGGCCAACTTAATCATGC	60.469	GGTCGAATGACCAGTGTTGA	59.525	126
C14232609	(CA)10	45	64	TTTCCTTCATAAACTCCTGTGAA	57.928	TGTGGGGAACCTATTGATTAGTCT	60.127	113
C14234961	(GA)8	43	58	AGATGAAGAGGATGATGAAGACA	57.866	TCTTCATTCAAAAGAAACCCTGA	60.095	100
C14235523	(TAT)8	69	92	TCTGATTTGTTTTTCAAGGTGA	57.398	GCGTACCAAAAATGTAATTAAGCC	60.148	121
C14235917	(GT)7	75	88	GGAGGCTATACTGTGGGGAA	59.006	TTTCCTTCATAAACTCCTGTGGA	59.987	116
C14237791	(TGT)5	38	52	GGTCGAATGACCAGTGTTGA	59.525	ATCATGCAATGTATGCCACG	60.375	107
C14238765	(GGT)9	69	95	AACCCTTGCATTTGCTTGTC	60.118	GAAGTCACCACTATGGCGGA	61.067	120
C14239423	(GT)8	77	92	CGGAGGCTATACTCTGGGAA	59.288	TTTCCTTCATAAACTCCTGTGAA	57.928	119
C14239427	(GT)8	77	92	AAGCGGAGGCTATACTGTGG	59.359	TTTCCTTCATAAACTTCTGTGAATAC	57.223	122
C14240955	(CA)7	49	62	TTTCCTTCATAAACTCCTGTGAA	57.928	GGAGGCTATATTGTGGGAAACC	60.893	113
C14241701	(AAATA)5	38	62	CCACAATTAAATAAATAATATCAGGCA	58.832	TCAAGAACAGGATTATTTCCATCA	59.844	106
C14241703	(AAATA)5	38	62	CCACAATTAAATAAATAATATCAGGCA	58.832	TCAAGAACAGGATTATTTCCAGC	59.622	106
C14241709	(AGA)5	76	90	CCCATTTTTCCAACACAACC	60.066	ATCTCCATCATCAAGCTCCC	59.046	100
C14242965	(TA)6	77	88	TCCGAAATATAACCACCGCT	59.433	AAAATGAAGGATCTCAATTTAAAACTA	57.335	101
C14244189	(ACC)6	45	62	TCACCACTATGGCGGAGAAT	60.483	AACCCTTGCATTTGCTTGTC	60.118	113
C14245041	(TC)25	41	90	CCGACACCTTTAAGAAGATTCA	58.377	TGCGCGATAACGATGAGTAA	60.378	117
C14245951	(CA)6	48	59	AGGTACACTTGCACTACATCTACACA	59.26	GCATGGATATGCAAAGATGC	59.097	100
C14246445	(AAC)6	64	81	TCAACAAACCATCGAAACCA	59.941	GAAATGGTTGGAGTTGGAGC	59.532	108
C14247705	(AGA)10	59	88	TTCCCATTTTTCCTACACTACCA	59.76	CCAAGCTTCCTCTCTTGCAC	60.134	113
C14251913	(TG)6	90	101	GAGGCTATTGTGGGGAACCT	60.328	TTTCCTTCATAAACTCCTGTGAA	57.928	116
C14252771	(GT)7	87	100	CGGAGGCTATACTGTGGGAA	60.088	TTTCCTTCATAAACTCCTGTGAA	57.928	118
C14257071	(AAATA)4	43	62	CCACAATTAAATAAATAATATCAGGCA	58.832	TCAAGAACAGGATTATTTCCATCA	59.844	101
C14259185	(GAA)6	70	87	TCCATTTCCAACACAAACCA	59.792	ACAAAATCCCAACCACAAGC	59.836	105
C14260689	(AGA)5	59	73	TTGGAAAACAAAAGCCAAGAA	59.723	TCATTGCAAGATGCTCCAAC	59.805	124
C14263039	(CTT)5	43	57	GGGGTTAGGGTTTAGAAATTGTG	59.995	GTTCTCCGTGAGAGATTCGC	59.957	111
C14264085	(GT)9	71	88	GAGGCTAAACTCTGGGAAACC	59.227	TTTCCTTCATAAACTCCTGTGAA	57.928	119
C14264331	(CA)7	43	56	TTTCCTTCATAAACTCCTGTGAA	57.928	GAGGCTACAACTGTGGGGAA	60.111	110
C14264333	(CA)7	43	56	TTTCCTTCATAAACTCCTGTGAA	57.928	GAGGCTACAACTGTGGGGAA	60.111	110
C14264649	(GCC)5	31	45	GTAAGGGAGGAAGAAAGGGC	59.171	TGCGTTGTTAGATGCGTTGT	60.324	117
C14268649	(TG)6	79	90	TAGCACCCTTTCCATCCGTA	60.46	ACGAAGTCAAAGTGAAATGTCTT	57.104	119
C14269449	(GA)25	42	91	GATCTCCTAAGGGCAAACCC	59.903	TCATAGCATTTCATTGCACAAA	59.217	112
C14269943	(TTC)6	39	56	CCTCACCATGAGTAACTCTCCA	59.208	TGCTTATGGAGGAAAATGAAG	57.006	116
C14270613	(TCT)5	37	51	CCTCAAGCTTCCTCTCTTGC	59.308	TTTCTTTCCCTTTTCCTTCCA	60.034	119
C14271697	(AT)7	40	53	CCAAAACATATAATTAAAGGCATGA	58.513	CGATTAGAGTGAGTGAGTTTTGGA	59.82	116
C14271891	(TA)9	44	61	TCATATCTTTACACTCTCTCATAGCCA	59.747	GGTCTATGAGTTACTAGGCTTTCCA	59.292	107
C14272089	(TCCTCT)4	48	71	CATCATCACTTCCTTCGACACT	59.212	TGGTAGTAATAGATGATGAATTTGGTG	59.624	111
C14273029	(TC)25	42	91	CCAAAAGTTATCTTTCCCAAGTCA	60.694	AAGTATCCAATGAATCACACAGTTG	59.36	107
C14275143	(GT)6	77	88	GAGGCTACAACTGTGGGGAA	60.111	TTTCCTTCATAAACTCCTGTGAA	57.928	114
C14275145	(GT)6	77	88	GAGGCTACAACTGTGGGGAA	60.111	TTTCCTTCATAAACTCCTGTGAA	57.928	114
C14277531	(AT)9	70	87	CATGGTTTTTGAAAACAAACAAA	58.966	TGGCAAGTGAGTCAGTTTGG	59.873	116
C14277795	(AAAAT)4	39	58	ACCACAAGAAGTAAATTCAAACTAAAT	57.257	CACCATTTTGGGGTGTCTTT	59.688	111
C14277949	(TTG)6	70	87	TAAGAGGGCAAATTTTGGGG	61.127	TCAATTCATTAACAACATCAATACCA	59.577	101
C14278593	(CATT)4	26	41	ACTAACCATGTTTGCTGCATTC	59.161	TCTCTAAATTCTTTGGAAATGGAAA	59.548	100
C14282013	(GT)15	65	94	TTGTGGGAAACCTATTGATTAGTCT	59.372	TTTCCTTCATAAACTCCTGTGAA	57.928	122
C14283935	(CATT)4	76	91	GTGACTTCGAACGCTTGACC	60.844	TGGAAATGGGAAGAGAAATGA	59.49	108
C14287083	(CAAA)4	36	51	AACATGTTCTAATGGATGTCCTGA	59.768	AAGCATCACCGGTTTGGTAA	60.365	107
C14290213	(GT)7	77	90	AGCGGAGGCTAAACTCAATG	59.476	TTTCCTTCATAAACTCTTGTGAATAC	57.223	121
C14290215	(GT)6	77	88	AGCGGAGGCTAAACTCTGTG	59.639	TTTCCTTCATAAACTCCTGTGAA	57.928	119
C14291327	(CAA)7	72	92	TCAACCAACCATCGAAACAA	59.941	GAGGTAGTTGGAGTTGGAGCA	59.343	108
C14293401	(GT)7	79	92	AAGCGGAGGCTAAACTCTGG	60.884	TTTCCTTCATAAACTCCTGTGAA	57.928	122
C14294287	(AC)6	79	90	TCTGAAACCGTGTCAAACTCA	59.324	GGGACCCATTTAATTCTACGC	59.693	109
C14295439	(CA)12	42	65	TTTCCTTCATAAACTCCTGTGAA	57.928	TGTGGGGAACCTATTGATTAGTCT	60.127	116
C14296545	(GT)7	79	92	AAGCGGAGGCTAAACTCTGG	60.884	TTTCCTTCATAAACTCCTGTGAA	57.928	121
C14296597	(TC)9	72	89	CACTCCTCTTCACTCCAGGG	59.828	GGAGGAAGAAGTGAGGAGGC	60.336	102
C14298267	(CATT)4	40	55	ACTACTAACCATGTTTGCCGC	59.171	AATCTCTAAATTCTTTGGAAATGGG	60.083	100
C14300645	(TGAA)4	35	50	TGGAAATGGGAAGAGAAATGA	59.49	GTGACTTCGAACGCTTGACA	60.032	106
C14301193	(CA)10	40	59	TTTCCTTCATAAACTCCTGTGAA	57.928	TGTGGGGAGCCTATTGGTTA	60.323	111
C14301329	(AT)8	55	70	CGAAACAAGTAAAGGGTGAGA	57.025	TGGATATGTGTTGGAATGCAC	59.266	124
C14301969	(TC)6	42	53	TCTAAGACGCGACAGCTTGA	59.888	TGCATCATACTTTGCATATCGAG	60.13	100
C14305629	(ACCCGA)4	38	61	TTCACACTACCCACACCCG	60.423	AAAAACCCGAACCCAACG	60.724	120
C14306247	(TAA)5	69	83	AAAAAGGCCAAAATCGCAC	60.067	CAAGTGTCACCACCTTGTATTTTT	59.386	120
C14307257	(TGAA)4	41	56	TCTTTGGAAATGGGAAGAGAAA	60.048	CTTGCCCGTGTGCATAACTA	59.752	102
C14307259	(GTT)8	68	91	TTGTTGGATCGAACCCTTGT	60.353	GCCAATGCAGTATCCAACTC	58.173	100
C14307555	(CT)6	42	53	ATCGTCCCTCTCTCTCTCGC	61.043	AGAGAAACAACCCAGATCGC	59.288	110
C14309247	(GAC)5	37	51	GCATCAGCCAGAGTGGAATC	60.779	CAATTGCTGAGCCCTTTGTC	60.776	100
C14311445	(CA)11	40	61	TTTCCTTCATAAACTCCTGTGAA	57.928	GAGGCTATATTATGGGGAACCT	57.608	123
C14312143	(GT)7	61	74	TGAGGGGAACCTATTGGTTAGA	59.829	TTTCCTTCATAAACTTCTGTGAATAC	57.223	105
C14312205	(CA)11	44	65	TTTCCTTCATAAACTCCTGTGAA	57.928	GCTAAAACTGTGGGGAACCT	58.174	119
C14312207	(CA)8	44	59	TTTCCTTCATAAACTCCTGTGAA	57.928	GAGGCTACAACTGTGGGGAA	60.111	118
C14312373	(CA)6	60	71	TTTCCTTCATAAACTCCTGTGAA	57.928	TGTGGGGAACCTATTGGTTAGA	60.584	103
C14312615	(GTT)6	76	93	TCATGTGTTTTTGTTCGTGTTG	59.53	CCCTTCAATTGGTAAGACTATCA	57.343	100
C14314951	(ATGA)4	61	76	TGGAAATGGAGAGAGAAAATGAA	60.061	GAACGCTTGACCGTGTGTAT	58.652	110
C14314977	(TA)7	57	70	AAAAATTAGAAACCACTTCCATTCA	59.373	TTTAAAGTTCCCATTTCAGATGC	59.512	100
C14316559	(AAG)6	70	87	TTTCCAAACTCAACAACCTTCA	59.626	TTCTAACCTTGTTCCGGGTG	59.964	107
C14316939	(CA)7	56	69	TCATGCATTGTTTATATTTCCTTCA	59.771	TGTGGGGAACCTATTGATTAGTCT	60.127	121
C14316941	(CA)6	56	67	TCATGCATTGTTTATATTTCCTTCA	59.771	TGTGGGGAACCTATTGATTAGTCT	60.127	120
C14319191	(GAGAA)4	71	90	AAAGGAGTCTTTTTGGGAAAAGTT	59.927	GCGATGATCTTCGATTTCCT	59.228	102
C14320249	(GT)6	64	75	TGTGGGGAACCTATTGGTTAGA	60.584	CATCATGCATTGTTTATATTTACTTCA	58.575	121
C14320387	(GA)7	80	93	AACAAAAGATTCTCTCCCCCA	59.926	CCTCCTTGACTACTCGGGTG	59.715	120
C14321713	(ACA)5	77	91	CATCCAAACCTGCAACTTCA	59.691	TTTCTGGTGATAAATTGTGTTGTG	58.965	100
C14323149	(CT)6	78	89	TCTTTGAGAAAGGATGCTTATGTG	59.793	AAGCATTGTCCTCAATGAAAAGA	60.122	118
C14324493	(GT)6	77	88	GAGGCTACAACTGTGGGGAA	60.111	TTTCCTTCATAAACTCCTGTGAA	57.928	114
C14325863	(GA)6ggtgagttcccagttgaatcgcgagttc(GA)7	35	88	GATCGACAGAAACAGTAACGAGT	57.558	ACTCTCTCTCTCGCGATCTG	57.412	120
C14326937	(GGC)5	81	95	CAGCTGCATTGTTAGATGCG	60.566	AGAGAAGAGGAAAGGGCCG	60.847	118
C14327547	(TCT)5	24	38	ACCTCAAGCTCCTCTCTTGCT	59.776	TCTTCCCATTGGAAAAACAAA	59.415	100
C14329521	(AAACT)5	45	69	TGAAAGCATTATAAAATCCTAATGAAA	58.723	TCTCCCTCTGCTCCTAAGGC	60.999	104
C14330923	(GTTTG)4	76	95	ATGTGAATGTATGACTCAACAAATTAT	57.231	TGGTTTGGTTCGGTTGACTT	60.388	122
C14332233	(CA)8	48	63	TTTCCTTCATAAACTCCTGTGAA	57.928	GGCTATACTGTGGGGAACCT	58.001	116
C14332889	(AT)8	76	91	GCAGCTTACTGATTATGATGTTGAA	59.717	TGTTTAGCTCTGATATTGCTGAGA	58.371	120
C14335085	(TA)6	79	90	TCCTATGGGGTTATTGGTCG	59.64	TTGGACATCATAATCGAAACG	58.494	115
C14335223	(CA)13	41	66	TTTCCTTCATAAACTCCTGTGAA	57.928	TCTGGGAAACCTATTGATTAGTCT	57.473	118
C14335395	(GGT)7	42	62	GCATTGTGACGAGGGCTATT	60.103	CTTCAACACCACCCGTGTTT	60.843	112
C14335433	(ACA)5	76	90	TGCCAAACACTTACCCTTCA	59.17	TTTGATGATGGTATATGCCTGATAG	59.309	102
C14335679	(ATTTT)4	71	90	AGTCGCGTAGCGAAAGCATA	61.057	CCATACCTTCTAACGTTTACTTTGTG	59.488	103
C14336049	(CA)11	45	66	TTTCCTTCATAAACTCCTGTGAA	57.928	AAATTGTGGGGAACCTATTGA	58.29	118
C14336051	(CA)9	45	62	TTTCCTTCATAAACTCCTGTGAA	57.928	CGGAGGCTATATTGTGGGAA	59.916	118
C14341035	(CAA)9	59	85	TGATGACAATGTGCCCAAAG	60.517	GCAGTTGTTGGAATTGGAGAA	60.103	114
C14341273	(GGT)6	45	62	GCATTGTGACGAGGGCTATT	60.103	CTTCAACACCACCCGTGTTT	60.843	109
C14345589	(GT)6	79	90	GAGGCTACAACTGTGGGGAA	60.111	TTTCCTTCATAAACTCCTGTGAA	57.928	114
C14346173	(GT)6	79	90	AAGCGGAGGCTAAACTCTGG	60.884	TTTCCTTCATAAACTCCTGTGAA	57.928	118
C14346175	(GT)10	79	98	AAGCGGAGGCTAAACTCTGG	60.884	TTTCCTTCATAAACTCCTGTGAA	57.928	126
C14346513	(GTG)8	64	87	CTTGTCGAGCAAATTGAGCA	60.134	ACCACTATGGCGGAGAATCA	60.483	103
C14346515	(GTG)9	64	90	CTTGTCGAGCAAATTGAGCA	60.134	ACCACTATGGCGGAGAATCA	60.483	106
C14346517	(GTG)9	64	90	CTTGTCGAGCAAATTGAGCA	60.134	ACCACTATGGCGGAGAATCA	60.483	106
C14348245	(TTTA)4	91	106	CTCAGTTTCAGGTGATCTGCAT	59.357	TTGTTTTCACTACTTTCCAGTGC	58.487	133
C14351865	(CA)7	58	71	CATTGCATTGTTTATATTTCCTTCA	59.349	TGTGGGGAACCTATTGGTTAGA	60.584	122
C14352901	(CT)6	43	54	AAACCATAGTTTTCAAATCATTTTCAC	59.953	GAAGGAAATGTGCAGAAAATTAAA	58.778	120
C14352947	(ACC)6	61	78	ACCCGTGTTTGGAGAAGTCA	60.545	GCATTGTGACGAGGGCTATT	60.103	108
C14353973	(TA)6	43	54	TGCCAAACACTTACCCTTCA	59.17	GTGTTGTATATGCCTGATGGC	57.984	100
C14353975	(TA)6	43	54	TGCCAAACACTTACCCTTCA	59.17	TCATGTGTTTGGTGGTGTTG	58.811	114
C14357373	(AAC)5	42	56	ATGGTTCTTATTCACAAAAGGAAT	57.292	TGCTGTTAGTCGAGTCGGTG	60.049	112
C14359329	(TTA)5	78	92	TTCAACCATCACTACCTTCTTCC	59.513	TTGAGAAGAATCATTATGGTGTTGT	58.986	115
C14360611	(CATT)4	57	72	TGACTTCGAACGCTTGACC	59.976	TGGAAATGGAGAGAGAAAATGAA	60.061	113
C14361459	(GT)7	62	75	TGTGGGGAACCTATTGGTTAGA	60.584	TTTCCTTCATAAACTTCTGTGAATAC	57.223	106
C14363503	(ACA)5	31	45	CAAAAACGACAAGAATAACAAGAA	57.652	TTGATGTTGTTGTGTCATGTAAAA	58.06	106
C14365195	(AAAAT)4	41	60	AAACCACAAGAAGTAAATTCAAACTAA	58.075	CACCATTTTGGGGTGTCTTT	59.688	113
C14365653	(CA)6	56	67	TTTCCTTCATAAACTCCTGTGAA	57.928	GAGGCTACAACTGTGGGGAA	60.111	108
C14365987	(TCCTCT)4	40	63	TCTTCATCATCACTTCCTTCG	57.879	GGTGATCAAGAATATATTGGAGAGG	59.298	101
C14365989	(TCCTCT)4	40	63	CATCATCACTTCCTTCGACACT	59.212	TGGTAGTAATAGATGATGAATTTGGTG	59.624	120
C14366441	(TA)6	46	57	TGAATTGGAAATTAAATCATATTTGG	59.446	CATTTATTCTAATCTAAAAAGCCCA	57.301	121
C14369067	(AT)6	72	83	CCATTTTACTTGATTTCGTTATTAGC	58.734	TGGTTCATGTTCAAGACTTGCT	59.78	104
C14375445	(ATT)5	38	52	CAACTTGTTCTTTTATTCAACGAGA	58.954	GGGGGATGAACGTTGTTATTT	59.938	129
C14375495	(AAATA)4	31	50	CAATTAAATAAATAATATCAGGCAACA	57.149	AGTCAAGAACAGGATTATTCCCA	59.014	100
C14376989	(AG)6	44	55	TTTGGTGTGGGTAACCAAAAA	60.11	TACATTGTCCGCTTGCATGT	60.142	111
C14379147	(AC)6	79	90	CGAAACTGTGCCAAACTCAA	59.881	GGGACCCATTTAATTCTACGC	59.693	108
C14379231	(TA)6	47	58	TGGTTCATGTTCAAGACTTGCT	59.78	ACCGTTTTACTTGATTTCGTTATT	57.449	103
C14381153	(CAA)6	72	89	CCTCCATTACAACATCAACATCA	59.738	TTCATGGGGTTTATAGTTTGCC	60.076	107
C14385115	(ATC)5	40	54	TCTGAGACATTCTCTTCAAAATCAA	59.424	TCTAGGCCAAAGAGAACCCC	60.569	107
C14385159	(CATTG)4	71	90	GAAGGGTTGATGTTTCCTCG	59.526	CATATCAATGGAAATGCTACGC	59.481	123
C14385337	(TCT)12	46	81	GATGATCCCACAAACCCAAC	60.034	CCAACATAACACCAAAAACCAA	59.642	125
C14385393	(AAC)7	38	58	ATGATGTGCCCAAAGCAAC	59.517	GTCGGAGCAGTTGTTGGAGT	60.307	112
C14385581	(AC)6	46	57	TTTCCTTCATAAACTCCTGTGAA	57.928	GAGGCTACAACTGTGGGGAA	60.111	114
C14386203	(TAATTT)4	33	56	GGAAAATCAACGGGTAGTCG	59.429	AAAGGGTGCAATAGATAACCGA	59.864	130
C14386523	(TGAA)4	62	77	TGGAAATGGAGAGAGAAAATGAA	60.061	ACGCTTGCCCGTGTGTATAA	61.463	105
C14386525	(ATGA)4	61	76	TGGAAATGGAGAGAGAAAATGAA	60.061	ACGCTTGCCCGTGTGTATAA	61.463	105
C14387581	(GA)8	52	67	TTCTTGAGATGAAGAGGATGATGA	60.208	TTCAAAAGAAACCTTGAAACCC	59.497	100
C14388853	(AAT)5	48	62	GTGTTACATGCCCGACAGAC	59.014	CACTCCAAGTTTTATTTTGAGTTTT	57.264	122
C14391309	(GTTTG)4	27	46	AACCGCACCGAACCAAAC	61.913	CGAACCGCGAGAGAAAAA	60.065	107
C14391389	(GT)16	65	96	CAACTGTGGGGAACCTATTG	57.924	TTTCCTTCATAAACTCCTGTGAA	57.928	127
C14391955	(GT)7	79	92	TGTGGGGAGCCTAATGGTTA	60.323	TTTCCTTCATAAACTCCTGTGAA	57.928	106
C14393893	(CA)10	46	65	TTTCCTTCATAAACTCCTGTGAA	57.928	GCTATACTGTGGGGAACCTATTG	58.963	119
C14393895	(CA)8	46	61	TTTCCTTCATAAACTCCTGTGAA	57.928	GAGGCTACAACTGTGGGGAA	60.111	118
C14395649	(TC)9	74	91	CTCACTCCTCTTCCCTCCAG	58.971	GGAGGAAGAAGTGAGGAGGC	60.336	104
C14395771	(CAA)5ccaacatattac(CAA)6	43	87	TTTCCATCAACAACAGCCAC	59.547	TGTGGTTGGTAAAATGGTGGT	60.001	111
C14396179	(AAG)6	72	89	CCTTTCCTTTTCCAACACCA	59.942	GCTTCCCCTCTTGCTCTCTT	60.096	115
C14396553	(ATA)5	54	68	TTTTTCTTTTCCTTTTTATCCTCC	58.382	GGGGTGTATGGAGTAAAAGCC	59.717	109
C14398889	(CAA)5	32	46	TTCGCAATTTATTAACAACATCAA	58.659	TTTTGGTTGATTCGGTGTGT	58.874	128
C14400967	(GT)11	73	94	GGCTAAATGATGGGGAACCT	60.152	TTTCCTTCATAAACTCCTGTGAA	57.928	121
C14403721	(TG)22	46	89	GCAATGATGCATGAAGCAAG	60.375	CATTCGAATCCACCTGGG	59.843	105
C14404397	(CA)6	44	55	CACAAGCATATTAATTTCACCCA	58.927	CCAGTGTTACTCTTCGTTGATTG	58.824	103
C14404399	(CA)6	44	55	CACAAGCATATTAATTTCACCCA	58.927	CATGTTAGGATGTCTTCCAGTGTT	59.455	119
C14412077	(CA)9	44	61	TTTCCTTCATAAACTCCTGTGAA	57.928	GAGGCTACAACTGTGGGGAA	60.111	120
C14412537	(GAA)5	77	91	AAATTTCCTCCGTTCTCCGT	59.94	GGGGTTAGGGTTTAGAAATTGTG	59.995	122
C14412811	(TGAA)4	60	75	TGGAAATGGAGAGAGAAAATGAA	60.061	GTGACTTCGAACGCTTGACC	60.844	114
C14413255	(CAA)5	74	88	CGAAGCTGATGACAATGTGC	60.423	CAATTGTTGGAGTTGGAGCA	59.691	104
C14414929	(AC)6	80	91	AAACCGTGCCAAACTCAAAA	60.514	TACTCGATGGGACCCGTTTA	60.323	116
C14415483	(TTA)5	64	78	GGCCATAACTGATCACCACA	59.374	TGTGATCAATCGCCAAAACT	59.127	109
C14416459	(AC)6	45	56	TTTTCTTTTTATCATTCATGACTTAGC	58.52	GGGAAGGTATTAGCACCCCT	59.307	108
C14416785	(GT)7	64	77	CTCTGGGAACCTATTGATTAGTCT	57.127	CCTTCATAAACTCCTGTGAATGC	60.014	102
C14416875	(AAG)7	38	58	CTTGGTCTTAGAGAGAAGAAGAGAGG	59.757	ATTCTACAAAGCTCAACCCCAA	60.001	100
C14419305	(TA)6	47	58	AACCACTTCCATTCATTCTTTTT	58.129	AGAATAAATCCAATATTAACGAATCAT	57.015	118
C14419945	(GT)6	64	75	TGTGGGGAACCTATTGGTTAGA	60.584	TCATGCATTGTTTATATTTCCTTCA	59.771	119
C14422383	(TGT)5	35	49	TGACCAGTGTTGATCTAGTTGTTG	59.213	CCAGGCCAACTTAATCATGC	60.469	116
C14422459	(TA)6	77	88	GATGGTACGAGATATCTGATGAGG	59.007	TCATGTCAAATCACCAGTGC	58.019	100
C14422461	(TA)7	77	90	GATGGTACGAGATATCTGATGAGG	59.007	ATGTCAAATCACCAGTGCATC	58.43	100
C14422795	(ATGA)4	62	77	TGGAAATGGAGAGAGAAAATGAA	60.061	ACGCTTGCCCGTGTGTATAA	61.463	106
C14425787	(AG)21	47	88	TCTCCCAAAGGCAAACCTAA	59.679	CCCCCTAAGATTCACTCATACTTC	59.424	106
C14426735	(GT)6	93	104	GCCCAAGAGGAGGCTAAAAC	60.208	TTTCCTTCATAAACTCCTGTGAA	57.928	123
C14428043	(GTA)5	44	58	TTCCGACATGCTGGAAGACT	60.801	CATAACAGGAAGAGCGGGAG	59.83	112
C14428247	(AC)7	77	90	TCTGAAACCGTGTCAAACTCA	59.324	CCCTTACATCCATCGTACTCG	59.462	129
C14430711	(CA)9	48	65	TTTCCTTCATAAACTCCTGTGAA	57.928	AGGCTATACTGTGGGGAACCT	59.001	118
C14430719	(AT)6	47	58	ATCATGTCAAATCACCAGTGC	58.43	ATGGTACGAGTTATCTGATGAGG	57.276	100
C14434041	(CA)8	41	56	TTTCCTTCATAAACTCCTGTGAA	57.928	AAGCGGAGGCTATACTGTGG	59.359	123
C14434775	(CA)8	45	60	TTTCCTTCATAAACTCCTGTGAA	57.928	AGCGGAGGCTAAACTCTGTG	59.639	121
C14435557	(TGAA)4	62	77	TGGAAATGGAGAGAGAAAATGAA	60.061	ACGCTTGCCCGTGTGTATAA	61.463	105
C14435559	(TGAA)4	62	77	TGGAAATGGAGAGAGAAAATGAA	60.061	TGACTTCGAACGCTTGACC	59.976	114
C14436015	(AG)6	36	47	AGAAGAGAAAATTTGAAAAATAAAGG	57.117	CAAATTAATTGCATGCTTTCAAGA	60.465	121
C14437451	(GT)7	75	88	AGCGGAGGCTAAACTCTGTG	59.639	TTTCCTTCATAAACTCCTGTGAA	57.928	119
C14438663	(TCT)5	57	71	TGACTTCCTTCTCTTTCCCCT	59.309	TCGGAGGTGTTAGTTGAAAATG	59.131	103
C14438687	(GA)11	59	80	CCAGATTCTTGAGATGAAGAGGA	59.835	GAAACCCTGAAACCCTTTGC	60.836	104
C14438765	(ACC)5	67	81	CACCCGTGTTTGGAGAAGTT	60.005	GGGCAAATTGAGCATTATGG	60.289	102
C14440121	(TGAA)4	43	58	TCTCTCACTTTATCAACATCGAAA	58.077	GGCAAGTGGTTGGTGGTATT	59.717	126
C14440725	(CA)7	31	44	TTTCCTTCATAAACTCCTGTGAA	57.928	GAGGCTACAACTGTGGGGAA	60.111	116
C14440865	(AAG)8	44	67	TTGGGAGAGAAAAGAGAGGG	58.445	TACAAAGCTCAACCCCAAGC	60.249	104
C14443185	(GT)10	79	98	GAGGCTACAACTGTGGGGAA	60.111	TTTCCTTCATAAACTCCTGTGAA	57.928	122
C14444351	(TG)6	47	58	GGGACCCATTTAATTCTACGC	59.693	TCTGAAACCGTGTCAAACTCA	59.324	111
C14445783	(GT)9	43	60	TACTCGATGGGACCCGTTTA	60.323	CGTGCCAAACTCAAAATAATAA	57.024	120
C14447005	(GCC)6	76	93	TGGATCAGTTGATGGAAATGC	60.859	TGTTAGCTGCGTTGTTAGCTG	59.331	120
C14447999	(CT)7	91	104	TTTACGCCCTCACTCTCGTT	59.875	TGAGTTCCCAGTTGAATCGC	61.188	125
C14448577	(CATT)4	31	46	ACTAACCATGTTTGCCGCAT	60.395	GACGTCCATCACTCTAACCTAAAA	58.761	130
C14449517	(AG)21	47	88	GAGGGTGCTTGATGATCTCC	59.617	GCATCACATCATGATCACCAG	59.941	111
C14449643	(TCT)5	91	105	CCTCAAAAGCTTGGATGGTT	59.17	GAAGCTTAGGAGAAAAGTTAGGG	57.101	107
C14451247	(CA)9	47	64	TTTCCTTCATAAACTCCTGTGAA	57.928	GGCTAAACTCTGGGAAACCT	57.404	119
C14453109	(AATA)4	69	84	TTACGGTATACAGCTAAGGCGA	58.981	GGTTAGACGAATTACGTACCGA	58.212	100
C14457003	(AAC)5	91	105	AGGGAAGCAGCTCTCAACAA	60.134	GTTGGAGTTGGAGCAATGGT	59.973	112
C14457321	(AGTTT)4	64	83	TGTTCGATATGTTGCCCTTT	58.093	TTTTATATACACATTTTCTGGGCCT	59.283	116
C14457329	(CA)9	39	56	TTTCCTTCATAAACTCCTGTGAA	57.928	AGGCTAACTGTGGGGAACCT	59.994	117
C14458481	(GA)6	49	60	AGAGACAGCGACGGATTGAT	59.834	CTCACTCTCATCGCGATTTTC	59.97	121
C14460795	(AG)7	76	89	CAATTTCTTTTCCTTTTCTTTCCA	59.986	TCCTCTTCTTCTCCTTCTTCCC	60.309	100
C14461647	(TC)21	48	89	ATCCTTCCGATGTGATTTGC	59.9	TTGGATTGTGCAAGTTAATAATCA	58.614	113
C14462585	(TGAA)4	61	76	TGGAAATGGAGAGAGAAAATGAA	60.061	ACGCTTGCCCGTGTGTATAA	61.463	102
C14462587	(TGAA)4	63	78	TGGAAATGGAGAGAGAAAATGAA	60.061	ACGCTTGCCCGTGTGTATAA	61.463	104
C14463861	(CATT)4	23	38	AACCATGTTTGCCGCATT	59.931	GAAAACATCTCTAAATTCTTTGGAA	57.262	105
C14464355	(AG)21	48	89	TTGAGAGGGAAGTTGAGTAGGC	59.886	ACGCCTAAGGTGAAATCGAC	59.198	118
C14464473	(GT)6	64	75	TGTGGGAAACCTATTGGTTAGA	58.49	TTTCCTTCATAAACTCCTGTGAA	57.928	103
C14464475	(GT)6	64	75	TGTGGGAAACCTATTGGTTAGA	58.49	CATGCATCTGTTTATATTTCCTTCA	59.448	119
C14464711	(TA)7	59	72	TTTAAAGTTCTCATTTCTTATGCAAAC	58.559	AAAAATTAGAAACCACTTCCATTCA	59.373	100
C14465309	(TA)9	44	61	TCATATCTTTACACTCTCTCATAGCCA	59.747	GGTCTATGAGTTACTAGGCTTTCCA	59.292	107
C14466903	(AC)21	48	89	GCGCTCCAAGCTTATGTTTT	59.501	TGGGACAAGACCTTTGAGACA	60.674	131
C14467315	(TTG)5	76	90	TCTCAAACTTCATAGGTGATAACTTG	58.063	CAACTTCTCATTTCATTAACAACATC	58.268	100
C14468079	(GT)8	77	92	TGGGGAGCCTATTGGTTAGA	59.523	TTTCCTTCATAAACTCCTGTGAA	57.928	105
C14468367	(GT)13	77	102	GAGGCTACAACTGTGGGGAA	60.111	TTTCCTTCATAAACTCCTGTGAA	57.928	128
C14468369	(GT)6	77	88	GAGGCTACAACTGTGGGGAA	60.111	TTTCCTTCATAAACTCCTGTGAA	57.928	114
C14469967	(GA)21	48	89	TCTCTGAAATACCTCACAGAGAGC	59.193	AGGATGACCTGAATCCTTGG	58.94	100
C14470909	(ACC)6	27	44	ACCACTATGGCGGAGAATCA	60.483	GACCCTTGCATTTGCTTGAC	60.646	120
C14472649	(TA)7	75	88	TGGATATGTGTTGGAATGCAC	59.266	AGTAAAGGGTGAGATAATCCAAAA	57.424	115
C14475213	(CA)14	48	75	TTTCCTTCATAAACTCCTGTGAA	57.928	TGTGGGAAACCTATTGATTAGTCT	58.164	119
C14475215	(CA)7	48	61	TTTCCTTCATAAACTCCTGTGAA	57.928	CCAAGCGGAGGCTATAACTG	59.861	116
C14475217	(CA)7	48	61	TTTCCTTCATAAACTCCTGTGAA	57.928	GGAGGCTATAACTGTGGGGA	59.006	118
C14475221	(CA)9	48	65	TTTCCTTCATAAACTCCTGTGAA	57.928	AGGCTATACTGTGGGGAACCT	59.001	119
C14480639	(CCT)6	77	94	CCGTGAACTCAACAATCTTCC	59.583	GTTATGAGGCTCCGCTTGAG	59.978	130
C14480731	(ACC)7	69	89	ACTTCTTCAACACCACCCGT	59.474	AATTGAGCATTATGGCGAGG	60.06	116
C14480733	(ACC)5	75	89	CTTCAACACCACCCGTGTTT	60.843	GCATTGTGACGAGGGCTATT	60.103	106
C14480827	(GTG)6	89	106	AACCCTTGCATTTGCTTGTC	60.118	TCACCACTATGGCGGAGAAT	60.483	107
C14480831	(GGT)7	91	111	TGCTTGTCGGGAAAATTGAG	61.137	CCACTATGGCGGAGAATCAA	60.992	101
C14481221	(AAAG)4	88	103	TGGGGTGTGAGGAGTAAAAGA	59.578	TTCTTGTTTCTCCAAAAATAACTCC	59.158	126
C14481401	(CAA)7	68	88	TCCCAGCAAACTATCGAAGC	60.352	GTTGTTGGAGTTGGAGCGAT	60.119	107
C14484263	(CA)16	44	75	TTTCCTTCATAAACTCCTGTGAA	57.928	TGTGGGGAACCTATTGATTAGTCT	60.127	123
C14484673	(TTAA)4	24	39	TTGCTCCCCACACCCCTA	62.468	GACCGATATTTAATTCCCCGA	59.995	107
C14484699	(AT)6	48	59	CACTGGGAAATTGTAACAGGAA	58.994	TTTCCTGCATTATTATGAAGCACTC	60.803	100
C14485109	(CA)7	49	62	TTTCCTTCATAAACTCCTGTGAA	57.928	GGAGGCTATACTGTGGGGAA	59.006	116
C14485443	(AGA)5	87	101	CCCATTTTTCCAAACACACC	60.066	ACAAAGCCCAACCTCAAGC	60.248	104
C14485719	(CA)8	42	57	TTTCCTTCATAAACTCCTGTGAA	57.928	AGGCTAAGCTCTGGGAAACC	59.848	116
C14487829	(AATA)4	75	90	TTACGGTATACAGCTAAGGCGA	58.981	AGGTTAGACGAATTACGTACCGA	59.132	100
C14488089	(AAG)9	66	92	TTCCCATTTGGAAAACAAGC	59.916	CCTCAAGCTTCCTCTCTTGC	59.308	125
C14490537	(AGA)6	69	86	CCCATTTTTCCAACACAACC	60.066	CTCCATCATCAAGCTCCCTC	59.761	100
C14491063	(CA)7	60	73	TTTCCTTCATAAACTCCTGTGAA	57.928	TGTGGGGAACCTATTGATTAGTCT	60.127	106
C14492113	(GTT)6	45	62	GTTGAATCGCACCCTTGTTT	59.978	ATCAGCAACCAATGCAGATG	59.679	111
C14492849	(TG)6	68	79	CAACTGTGGGGAACCTATTG	57.924	TTTCCTTCATAAACTCCTGTGAA	57.928	107
C14493323	(TGT)5	74	88	TGATGTTGTTGTAATATTGTTTCATTG	59.208	TTGCACCAGATTTTTACCAGA	58.28	101
C14494391	(TG)23	46	91	GCAATGATGCATGAAGCAAG	60.375	CATTCGAATCCACCTGGG	59.843	107
C14495785	(CAA)5	74	88	ATCAGCAACCAATGCAGATG	59.679	CTTCTCTGTTGAACCGCACC	60.833	115
C14496041	(CAA)6	74	91	ACCTCCATTACAACATCAAACA	57.004	TTTGATTCATGGGGTTTATAGTTT	57.985	110
C14497247	(TGT)5	76	90	TTGATGTTGTTGTGTCAGGTAAAA	59.464	CGATAACAACAAAAACGACAAGA	59.216	115
C14497789	(TTG)5	93	107	CTTGTTTCATCCTGAAATTGGA	59.064	TCAGGGTCAATACCAAAACCA	60.213	120
C14498655	(TCT)5	75	89	AGAGGGAAGGTGAGGATAAGG	58.677	TGGAGTAGTTGAAAAGGGGAAA	59.974	112
C14500037	(GGT)7	40	60	TTATGGCGAGGGCTATTGAC	60.06	ACTTCTTCAACACCACCCGT	59.474	110
C14500265	(CA)9	59	76	TCATGCATTGTTTATATTTCCTTCA	59.771	GTGGGGAACCTATTGATTAGTCT	57.621	124
C14501399	(CAA)8	34	57	CCTCAACTTCAACAACAAATACACA	60.345	ATGGACATGCTTAAGTTGTAGGTC	58.656	100
C14501981	(TC)21	48	89	TTCACAACCTCCTTCAACCC	59.943	TGCTGATGAGAGGGTGAGAGT	60.001	119
C14502381	(CTT)5	77	91	CATTTTCATTCTTTCAGTATCACATTT	58.996	CCAATTTGTTGGAACAGAAGA	57.715	110
C14505735	(AGA)10	49	78	TGAGAGGAAAAAGAAGAGGGTTT	59.764	GCTCAACCTCAAGCTTCCTC	59.166	104
C14506565	(AAG)7	46	66	GCCAAACTTGGCCTTAGAGA	59.452	CTACCAAGCCCAACCTCAAG	59.728	114
C14506567	(AAG)7	46	66	GCCAAACTTGGCCTTAGAGA	59.452	CCTCAAGCTTCCTCTCTTGC	59.308	101
C14511831	(CAA)8	69	92	TATCGAAGCTGATGCCAATG	59.792	ATGGTTGGAGTTGGAGTTGG	59.82	105
C14513075	(TGAA)4	63	78	TGGAAATGGGAAGAGAAAATG	59.006	GTGACTTCGAACGCTTGACC	60.844	113
C14513207	(GT)6	66	77	CAACTGTGGGGAACCTATTTG	59.341	CATTGCATTGTTTATATTTCCTTCA	59.349	123
C14513721	(AC)6	79	90	AAACCGTGCCAAACTCAAAA	60.514	GGGACCCATTTAATTCTACGC	59.693	104
C14513869	(CA)8	50	65	TTTCCTTCATAAACTCCTGTGAA	57.928	GGAGGCTATACTGTGGGGAA	59.006	118
C14513871	(CA)8	50	65	TTTCCTTCATAAACTCCTGTGAA	57.928	GAGGCTATACTGTGGGGAACC	59.841	118
C14514007	(AG)22	47	90	TCTCCCAAAGGCAAACCTAA	59.679	CCCCCTAAGATTCACTCATACTTC	59.424	108
C14514479	(ACC)7	43	63	CACCCGTGTTTGGAGAAGTC	60.545	AACCCTTGCATTTGCTTGTC	60.118	128
C14514811	(ACC)6	46	63	TCACCACTATGGCGGAGAAT	60.483	TGCTTGTCGAGCAAATTGAG	60.134	101
C14515083	(CT)6	49	60	ATCGTCCCTCTCTCTCTCGC	61.043	AGAGAAACAACCCAGATCGC	59.288	108
C14515165	(CATT)4	26	41	ACTAACCATGTTTGCCGCAT	60.395	TCTGACGTCCATCACTCTAACC	59.212	137
C14517163	(TTAA)4	67	82	AAAGGTTTAATTATTGGCATTTTTG	58.907	TCTACACACCTCCCAATTCCA	60.36	100
C14517971	(AAATA)4	88	107	TGGTTTAATATATTTCAACATTTCCA	58.007	CAGCATTCTTAATTTCAGGTTTTATT	58.417	105
C14519129	(TGT)5	50	64	CTTTGGAGTTGGAACATTTGC	59.601	AAGCACCTCCCAACAATCTG	60.111	112
C14520051	(TA)6	47	58	AATTTTAAAGTTCTCATTTCAGATGC	58.466	CAAAATTCACCCTTGGAAAAA	58.95	120
C14522081	(CA)11	41	62	TTTCCTTCATAAACTCCTGTGAA	57.928	GGAGGCTATAACTGTGGGGA	59.006	126
C14522999	(CA)9	45	62	TTTCCTTCATAAACTCCTGTGAA	57.928	GGAGGCTATACTGTGGGGAA	59.006	121
C14523001	(CA)9	45	62	TTTCCTTCATAAACTCCTGTGAA	57.928	CCAAGCGGAGGCTATAACTG	59.861	120
C14523531	(AAT)5	74	88	GAAAGCTGCACATTAATCTTTTCA	59.808	TTTTTCATGTTTTTGTCATATTTGG	59.246	100
C14524297	(TA)6	61	72	AGAATAAATCCAATATTAACGAATCAT	57.015	GAAACCACTTCCATTCATTCTTTT	59.772	120
C14528395	(CAA)5	88	102	CAACCTTCAGAGCCACAACA	59.873	TTGGGGTGGTTGTTGGTATT	59.948	132
C14530037	(CA)7	49	62	TCATGCATTGTTTATATTTCCTTCA	59.771	CGGAGGCTAAACTCTGGGA	60.338	134
C14530039	(CA)7	49	62	TTTCCTTCATAAACTCCTGTGAA	57.928	GGAGGCTATACTGTGGGGAA	59.006	117
C14536613	(GA)7	78	91	ACACAAACGCACCAAATCAG	59.615	TCGATCTGTTATCGCTGTCG	59.972	100
C14537173	(GA)6	95	106	AAAACACACGATTTCCTCCC	58.886	CCTCCTTGACTACTCGGGTG	59.715	118
C14538451	(AG)22	47	90	GAGGGTGCTTGATGATCTCC	59.617	GCATCACATCATGATCACCAG	59.941	113
C14541741	(GA)6	80	91	CCCTAGTGGGAATCAGAGCA	60.21	CACAAGGTCTCATCCTTGCC	60.656	103
C14542611	(AC)7	38	51	TCACCCCTTCAAAAAGCTATG	59.211	GCTTGGTAGATCGGATTATCG	58.684	129
C14543083	(ACC)5	49	63	CACCCGTGTTTGGAGAAGTC	60.545	AACCCTTGCATTTGCTTGTC	60.118	122
C14543085	(ACC)5	49	63	CACCCGTGTTTGGAGAAGTC	60.545	AACCCTTGCATTTGCTTGTC	60.118	122
C14543337	(AAATA)4(AAAT)4*	35	65	CCACAATTAAATAAATAATATCAGGCA	58.832	TCAAGAACAGGATTATTTCCAGC	59.622	105
C14547869	(TCTCT)4	71	90	TGAAATCACCCCTTACCTCG	59.926	GGAAAGAAGGTCTTTTTGGAA	57.454	123
C14547887	(CA)12	43	66	TTTCCTTCATAAACTCCTGTGAA	57.928	GGCTAAACTCTGGGAAACCT	57.404	125
C14547889	(CA)10	43	62	TTTCCTTCATAAACTCCTGTGAA	57.928	CGGAGGCTAAACTCTGGGA	60.338	124
C14550857	(TC)22	48	91	ATCCTTCCGATGTGATTTGC	59.9	TTGGATTGTGCAAGTTAATAATCA	58.614	115
C14551449	(AAATA)4(AAAT)4*	60	90	CCAAAATCAAATAAATAATATCAGGC	58.475	TCAAGAACAAGGTTATTTCCAGC	59.659	105
C14552201	(TA)7	78	91	CAAAATTCACCCTTGGAAAAA	58.95	AATTTTAAAGTTCTCATTTCAGATGC	58.466	122
C14552787	(TGAA)4	76	91	TCTTTGGAAATGGGAAGAGAAA	60.048	TTGACCGTGTGTATAACTACTAACCA	59.027	100
C14553087	(AG)22	48	91	TTGAGAGGGAAGTTGAGTAGGC	59.886	ACGCCTAAGGTGAAATCGAC	59.198	120
C14553397	(AC)6	82	93	AATCGTTGGACTTTTGCATTC	59.081	TTCGGAGTGATTCTGCAGTG	59.984	115
C14555143	(AC)22	48	91	GCGCTCCAAGCTTATGTTTT	59.501	TGGGACAAGACCTTTGAGACA	60.674	133
C14555649	(TGAA)4	63	78	TGGAAATGGGAAGAGAAATGA	59.49	GTGACTTCGAACGCTTGACC	60.844	114
C14556459	(GT)8	77	92	AAGCGGAGGCTAAACTCTGG	60.884	TTTCCTTCATAAACTCCTGTGAA	57.928	123
C14556461	(GT)6	77	88	AAGCGGAGGCTAAACTCTGG	60.884	TTTCCTTCATAAACTCCTGTGAA	57.928	119
C14556465	(GT)6	77	88	AAGCGGAGGCTATACTGTGG	59.359	TTTCCTTCATAAACTCCTGTGAA	57.928	119
C14556469	(TA)6	50	61	AAAGGGTGAGATACTCCAAAACA	59.056	TGACGAGTAAAGTAAGTGAGTTTTGAT	58.964	134
C14557385	(TA)7	78	91	CAAAATTCACCATTGGAAAAA	57.535	AATTTTAAAGTTCTCATTTCAGATGC	58.466	123
C14557509	(ACA)6	72	89	CGATAACAACAAAAACGACAAGA	59.216	TCAGGTAAAATATTCTTGTTTAACGAT	57.954	104
C14557711	(AT)9	50	67	AAAGGGTGAGATACTCCAAAACA	59.056	ATGTGGTGGAATGAACCTGC	60.79	109
C14557809	(GA)22	48	91	TCTCTGAAATACCTCACAGAGAGC	59.193	GATGACCTGAATCCTTGGCT	59.094	100
C14558099	(CA)7	50	63	TTTCCTTCATAAACTCCTGTGAA	57.928	GCTATGCTGTGGGGAACCTA	60.096	113
C14558681	(TC)20	50	89	GAGGGTGATTGGAGAACTTCC	59.927	TTCAACAAATTGCATAATGAAACA	59.428	125
C14558869	(CTT)5	74	88	TGGTTGATTGCAAGATGCTC	59.805	GCTTGGAGAGAAAAAGATAGGG	58.54	100
C14560129	(GT)9	63	80	TGTGGGGAACCTATTGATTAGTCT	60.127	TTTCCTTCATAAACTCCTGTGGA	59.987	109
C14560719	(CA)6	55	66	TTTCCTTCATAAACTCCTGTGAA	57.928	GAGGCTATACTGTGGGGAACC	59.841	114
C14562821	(CA)10	48	67	TTTCCTTCATAAACTCCTGTGAA	57.928	AGGCTATACTGTGGGGAACCT	59.001	121
C14562823	(CA)9	48	65	TTTCCTTCATAAACTCCTGTGAA	57.928	GAGGCTAAACTCTGGGAAACC	59.227	121
C14563199	(TGAA)4	57	72	TGGAAATGGAGAGAGAAAATGAA	60.061	ACGCTTGCCCGTGTGTATAA	61.463	107
C14565209	(CT)6	31	42	CTGTTTCTCTCTATCGCGCC	60.118	TCACAAACCAACAACCGAAA	59.981	124
C14569671	(AG)20	50	89	GATCTCCTAAGGGCAAACCC	59.903	CCATTGCATTACACAAAGATCAA	59.882	107
C14572927	(CA)9	46	63	TTTCCTTCATAAACTCCTGTGAA	57.928	GCTATGCTGTGGGGAACCTA	60.096	117
C14574257	(CTT)7	57	77	CCTCAAGCTTCCTCTCTTGC	59.308	CCATCTTTCCTCACATAAAACCA	60.223	112
C14582679	(GA)6	90	101	TCCCTCTTTTAATCCCAACAGA	59.939	GCGACGCTTACAATGAACCT	60.278	120
C14582805	(TCT)10	43	72	CCTCAAGCTTCCTCTCTTGC	59.308	CCATCTTTCCTCACATAAAACCA	60.223	118
C14584063	(GT)6	50	61	TACTCGATGGGACCCGTTTA	60.323	GTTCAAAAACCGTGCCAAAC	60.386	115
C14585663	(TC)6	46	57	CACAAGGTCTCATCCTTGCC	60.656	CCCTAGTGGGAATCAGAGCA	60.21	103
C14586247	(TTG)5	57	71	TCAATTCATCTCAAACAATGGTG	59.853	GCTTTAAATGCATCCAATTTCT	57.493	108
C14587167	(CAG)5	71	85	CCGGATCCACCTTAACTTTG	59.424	GAACTCAATGGAGGCGTTTC	59.676	120
C14587345	(TCAC)4	78	93	GCCTACTTAACAATTAGTTGATTTGAT	57.653	CAATTCCAAAAGGGCTTCAA	60.046	117
C14587471	(AT)6	54	65	CAAGTAAAGGGTGAGATACTCCAAA	59.946	AAGTGAGTCTTGATTATGTGTTGAAA	58.386	125
C14588451	(TC)22	48	91	TTCACAACCTCCTTCAACCC	59.943	TGCTGATGAGAGGGTGAGAGT	60.001	121
C14588543	(GT)6	69	80	GAGGCTACAACTGTGGGGAA	60.111	TTTCCTTCATAAACTCCTGTGAA	57.928	108
C14590141	(TA)6	76	87	AAACAAATTTTTAGCAATTAGCAATG	59.172	AAATTTTACACGAGAAAATGTAATACG	58.31	118
C14590171	(AT)11	51	72	AAAGGGTGAGATACTCCAAAACAT	59.341	TGTGTTGGAATTACCCTTATTAATCT	58.466	113
C14590243	(CA)10	52	71	TTTCCTTCATAAACTCCTGTGAA	57.928	CAACTGTGGGGAACCTATTG	57.924	115
C14590245	(CA)7	52	65	TTTCCTTCATAAACTCCTGTGAA	57.928	CGGAGGCTATACTGTGGGAA	60.088	117
C14590247	(CA)7	52	65	TTTCCTTCATAAACTCCTGTGAA	57.928	GGAGGCTATACTGTGGGGAA	59.006	117
C14590249	(CA)7	52	65	TTTCCTTCATAAACTCCTGTGAA	57.928	GGAGGCTATACTGTGGGGAA	59.006	116
C14590257	(AAATA)4	41	60	TCCAAAATCAAATAAATAATATCAGGC	59.887	TCAATTCAAGAAGTCAAGAACAAGA	59.462	115
C14590387	(AT)7	51	64	AAACCTGATTCTTACACCATCACA	59.804	CAAACGTTAGGATGACTTTGGTT	59.462	133
C14590619	(CA)10	56	75	TTTCCTTCATAAACTCCTGTGAA	57.928	TGTGGGAAACCTATTGATTAGTCT	58.164	112
C14592563	(AGA)6	54	71	AACACAACACCAAAAACACAAA	58.016	TCCAACCAAGTCTTGCTCTTC	59.463	101
C14592675	(AAACT)6	51	80	TGAAAGCATTATAAAATCCTAATGAAA	58.723	CTCTGCTCCTAAGGCAGGAC	59.187	104
C14592727	(CA)7	51	64	TTTCCTTCATAAACTCCTGTGAA	57.928	CGGAGGCTAAACTCAATGAAA	59.348	119
C14594981	(ATT)6	67	84	GGGGTGTATGGAGTAAAAGCC	59.717	TTTTTCTTTTCCTTTTTATCCTCC	58.382	111
C14595617	(TA)6	79	90	TGGATATGTGTTGGAATGCAC	59.266	AAGTAAAGGGTGAGATACTCCAAAA	58.743	114
C14596395	(TC)20	49	88	CCATTGCATTACACAAAGATCAA	59.882	CATTCAAAGGTGCTTGGTGA	59.691	113
C14596675	(GT)7	82	95	AGCGGAGGCTAAATTATGGG	60.42	TTTCCCTCATAAACTCCTGTGAA	59.987	119
C14596809	(GT)7	77	90	GAGGCTACAACTGTGGGGAA	60.111	TTTCCTTCATAAACTCCTGTGAA	57.928	116
C14598385	(AC)6	79	90	AAACCGTGCCAAACTCAAAA	60.514	GGGACCCATTTAATTCTACGC	59.693	104
C14600293	(ACC)8	54	77	ACTTCTTCAACACCACCCGT	59.474	AATTGAGCATTATGGCGAGG	60.06	119
C14600709	(GT)7	64	77	TGTGGGGAACCTATTGATTAGTCT	60.127	TCATGCATTGTTTATATTTCCTTCA	59.771	122
C14600711	(GT)8	63	78	TGTGGGGAACCTATTGATTAGTCT	60.127	TTTCCTTCATAAACTCCTGTGAA	57.928	107
C14600889	(GA)7	78	91	TCCCCAGCAGTTGTCTTTTT	59.711	TTCAAAGCTATAATCCTGCCG	59.354	107
C14601691	(GGTTT)4	89	108	ATACAAACCGCAAACCGAAC	59.867	CAAAACCAAACCAACCCAAT	59.564	139
C14604237	(TA)6	49	60	TGGAAATTAAATCATATTCGGTTTT	59.139	TCTAAAAAGCCCAAAATTTGAA	58.001	104
C14604277	(AAATA)4	86	105	ATATTCAAACTTTTCCGAAATCAAAT	59.598	TTTCCAGCATTCTTAATTTCAGGT	60.344	100
C14605665	(TA)6	79	90	TTACCATGTGAGGGGTGTTG	59.262	GGGAAAATGCCCAATTATCA	59.599	104
C14605755	(TA)7	49	62	TTCTTTCTCAAATCAGCTCCAA	59.087	TGAATAGGGTTTCTCCAGCC	59.126	100
C14606597	(CA)11	45	66	TTTCCTTCATAAACTCCTGTGAA	57.928	GAGGCTGTACTGTGGGGAAC	59.579	124
C14608809	(GTC)5	45	59	TGGAGTTGGGAAGATCCACT	59.505	GGGTCAGAAGATGATACGCC	59.513	127
C14610009	(ACC)7	67	87	CCACTTCTTCAACACCACCC	60.399	AATTGAGCATTATGGCGAGG	60.06	118
C14610011	(ACC)8	67	90	CCACTTCTTCAACACCACCC	60.399	AATTGAGCATTATGGCGAGG	60.06	121
C14611117	(ACA)6	51	68	CAACTTGCCATGTTAGTCCA	57.185	TTTGGGATGGTTCTAGGCAG	60.066	115
C14611545	(GT)7	79	92	AAGCGGAGGCTAAACTCTGG	60.884	TTTCCTTCATAAACTCCTGTGAA	57.928	122
C14613853	(CCCAAC)4	72	95	CCAACAACCATCAACTTCCC	60.21	TGAGTATTGGGTGGGTGGAT	60.05	115
C14613865	(TA)7	51	64	CCAACACAAGATCATAAACAATACA	58.069	AGGATGGTTTCCAGTGTTGC	59.973	100
C14613917	(TA)8	74	89	GGCGAAACAAGTAAAGGGTG	59.609	TGTGTTGGAATTGCTCTTATTAATCT	59.52	121
C14615961	(AAG)13	51	89	CCAAACTTGGTCTTAGAGAGAAGAA	59.505	TACAAAGCTCAACCCCAAGC	60.249	122
C14616383	(CATT)4	53	68	CTCGTGACTTCGAACGCTT	59.176	TGGAAATGGAGAGAGAAAATGAA	60.061	109
C14617651	(GAA)5	64	78	CCTTTTCCAACAACAACAACC	59.364	ATGGTGATGCTACAAAGCCC	59.962	114
C14619223	(AGA)5	83	97	GCAATTCCTCTACCCATTTCC	59.791	TCCAACCAAGTCTTGCTCTTC	59.463	125
C14619977	(TCT)6	76	93	CGTGTATTGATTTCAAACCATGT	58.8	AAACCATGGCTGATTGAAGG	59.933	115
C14623391	(AATA)4	78	93	CGGTATACAGCTAAGGCGAATAA	59.704	GATCCCCTTAGGTTAGACGAA	57.309	105
C14627775	(ACC)6	72	89	ACTTCTTCAACACCACCCGT	59.474	AATTGAGCATTATGGCGAGG	60.06	113
C14630319	(AT)9	53	70	CAAGTAAAGGGTGAGATACTCCAAA	59.946	TGAGTTTTGATTATGTGTTGGAA	57.241	129
C14630379	(CA)8	52	67	TTTCCTTCATAAACTCCTGTGAA	57.928	CGGAGGCTAAACTCTGGGA	60.338	119
C14630381	(CA)8	52	67	TTTCCTTCATAAACTCCTGTGAA	57.928	CGGAGGCTATACTGTGGGAA	60.088	118
C14630383	(CA)7	52	65	TTTCCTTCATAAACTCCTGTGAA	57.928	GGAGGCTATAACTGTGGGGA	59.006	117
C14631109	(CT)6	31	42	ATAGGAAGCATCCCCAAGTG	59.006	TCAAGAAAATCAACTTCAAATGC	58.422	130
C14632061	(ACC)5	74	88	ACACCACCCGTGTTAGGAGA	60.422	GAGCAAATTGAGCGGTGTG	60.406	100
C14632607	(GAA)6	49	66	CAAAAGCCAAGAATAGAAACTTGA	59.026	ATGTTCCAACAAAACCCCAA	60.066	107
C14632639	(CACCTT)4	72	95	AGAATAATGATTAACAAAGGTTGACA	57.449	TCGGTAGCTGAAGGTGAAGG	60.388	118
C14633615	(AT)6	52	63	TGTTTTGGTGTTGTGTTTGGA	59.889	GAATAGTTGAGGGGCATGTGA	59.947	105
C14634791	(TC)19	52	89	AAGGAAAAAGCTTAAACAGATCACA	59.742	TTGTTTTTCCAGCGAGGAAG	60.357	125
C14635035	(TC)7	49	62	TTTCACACATGCACCCCTTA	59.964	TGTTTTGAAGGCAACAGTGC	59.888	113
C14637911	(ATG)5	49	63	TTTCTGCTCCTATAATTGTAGACCCT	59.955	AGCATTTACAGGCTCAGTCACA	59.943	110
C14637969	(GGT)5	98	112	AACCCTTGCATTTGCTTGTC	60.118	GAGAAGTCACCACTATGGAGGA	58.255	110
C14639337	(CA)9	50	67	TTTCCTTCATAAACTCCTGTGAA	57.928	CGGAGGCTAAACTCTGGGA	60.338	121
C14639339	(CA)9	50	67	TTTCCTTCATAAACTCCTGTGAA	57.928	CGGAGGCTATACTGTGGGAA	60.088	120
C14639341	(CA)6	50	61	TTTCCTTCATAAACTCCTGTGAA	57.928	GCTGAATGTGGGGAACCTAT	58.864	110
C14639345	(TTC)5	52	66	CGTTCCCTTTTCTTCTTCCC	60.046	TAGTGGTGGTTTGAATGGGG	60.605	107
C14639943	(ACC)7	43	63	TCACCACTATGGCGGAGAAT	60.483	GCTACCCTTGCATTTGCTTG	60.772	112
C14639997	(TC)21	50	91	GAGGGTGATTGGAGAACTTCC	59.927	TTCAACAAATTGCATAATGAAACA	59.428	127
C14643331	(CA)7	34	47	TTTCCTTCATAAACTCCTGTGAA	57.928	AAGCGGAGGCTATACTGTGG	59.359	121
C14644397	(TTAA)4	32	47	ATTTGTCCCCACACCCCTA	60.035	TCGGACCGATATTTAATTCCC	59.995	111
C14645255	(CT)19	52	89	CATTCATTACTTTCTCTTGTCGC	58.089	GAACCGAGGAGTTCGATTTG	59.67	101
C14647039	(GA)19	52	89	AGTTTGAGTACGTTGGAGGGG	60.401	CGAGCAGCAACGAGCAGA	62.693	100
C14648637	(GA)19t(AG)6	52	102	TTCCGATGTCGAATCAAAAAC	59.93	GGATTTGATCAAGTTTGAAGAAGAA	60.001	124
C14648733	(ACC)5	73	87	CTTCAACACCACCCGTGTTT	60.843	GCATTGTGACGAGGGCTATT	60.103	100
C14648843	(CTT)5	89	103	CCCCTTACCTCTAGTTGGATGA	59.477	GGCCTTAGAGAGAAGAAGAGAGG	59.305	124
C14650233	(AT)7	48	61	AAAGGGTGAGATAATCCAAAACA	58.919	TTTGGATATGCGTTGAGTGC	59.694	113
C14650355	(AG)7	80	93	CAATTTCTTTTCCTTTTCTTTCCA	59.986	CATCAAGTTCCCTCTAGCTCC	58.015	116
C14651465	(AG)21	50	91	GATCTCCTAAGGGCAAACCC	59.903	CCATTGCATTACACAAAGATCAA	59.882	109
C14652097	(CTT)12	52	87	GCTCAACCTCAAGCTTCCTC	59.166	TGAGAGGAAAAAGAAGAGGGTTT	59.764	110
C14652575	(TTG)9	64	90	GTCGGAGCAGTTGTTGGAGT	60.307	CGAAACCAATGATGATGTGC	59.931	129
C14652605	(CAA)9	49	75	AATGTATGCCATGCGACCTC	60.895	GGTCGAATGACCAGTGTTGA	59.525	112
C14652883	(TC)20	52	91	CGAGCAGCAACGAGCAGATA	62.731	TTTGAGTACGTTGGAGGGGA	60.486	100
C14653631	(AC)7	79	92	AAACCGTGCCAAACTCAAAA	60.514	CCCTTACATCCATCGTACTCG	59.462	126
C14654831	(AAG)5	55	69	TCCAAGGCCAAGAAGATTTG	60.184	CTCAATACGGCTGACCACCT	60.134	116
C14661135	(TTAA)4	57	72	TTGTTTTCAGTCTTGCATCCAC	60.154	TCAAGATGGGTTTGACTTTCG	60.096	103
C14661281	(TA)9	71	88	TGGATATGTGTTGGAATGCAC	59.266	CAAGTAAAGGGTGAGATAATCCAAA	59.802	119
C14662603	(AGA)6	49	66	TGAATCCTTGAAGAAAAGCTTGA	60.35	ATTTGACATGGAAGGAACGG	59.79	121
C14662673	(TG)6	54	65	GGGACCCATTTAATTCTACGC	59.693	TCTGAAACCGTGTCAAACTCA	59.324	109
C14662939	(AAT)6	75	92	ACTTCAAATATGAAAACATCAACAAT	57.321	ATCCCCACAAATGTACGTGA	58.697	107
C14663401	(AT)6	80	91	GGCCCATTTTATGATTAAGGG	59.538	ATTTGACCACCCTCCAACAG	59.82	110
C14663641	(TC)9	89	106	TTCTGTCCCTCTCACCTTCG	60.377	CATCAGAAGTCAACATGCAGC	59.46	116
C14664047	(TTC)6	49	66	CGTTCCCTTTTCTTCTTCCC	60.046	TTGAATGGGGTTAATGGGTG	60.418	100
C14668191	(GA)19	52	89	AGAGAACGCGGTGAGGAAT	59.818	CCGCTTGCATGTCTCTCTCT	60.7	101
C14668423	(CA)15	40	69	TTTCCTTCATAAACTCCTGTGAA	57.928	GGAGGCTAAACTGTGGGAAC	58.646	131
C14668695	(AC)6	50	61	AAAGCGAAATGCCTTTTCAA	59.832	TAGCACCCTTTCCATCCGTA	60.46	114
C14669315	(GGT)6	52	69	AATTGAGCATTATGGCGAGG	60.06	CACCCGTGTTTGGAGAAGTT	60.005	100
C14670389	(TCT)6	52	69	AACTTCCTTCTCCTTCCCCTT	59.586	GAGGATGAATCGGAGGTGTT	58.943	111
C14670731	(GT)16	71	102	GGCTAAACTGTGGGGAACCT	60.361	TTTCCTTCATAAACTCCTGTGAA	57.928	131
C14671645	(TA)6	77	88	AAACAAATTTTTAGCAATTAGCAATG	59.172	AAATTTTACACCAGAAAATGTAATACG	58.199	117
C14671647	(TA)6	77	88	AAACAAATTTTTAGCAATTAGCAATG	59.172	AAATTTTACACCAGAAAATGTAATACG	58.199	117
C14672797	(AAG)10	47	76	GCCAAACTTGGCCTTAGAGA	59.452	CCTCAAGCTTCCTCTCTTGC	59.308	110
C14672801	(AT)10	51	70	CAAGTAAAGGGTGAGATACTCCAAA	59.946	TGAGTTTTGATTATGTGTTGGAA	57.241	129
C14673155	(CA)6	57	68	TTTCCTTCATAAACTCCTGTGAA	57.928	GAGGCTACAACTGTGGGGAA	60.111	114
C14673159	(CA)6	56	67	TTTCCTTCATAAACTCCTGTGAA	57.928	GAGGCTACAACTGTGGGGAA	60.111	114
C14675101	(CA)7	51	64	TTTCCTTCATAAACTCCTGTGAA	57.928	GGAGGCTATACTGTGGGGAA	59.006	118
C14675103	(CA)6	51	62	TTTCCTTCATAAACTCCTGTGAA	57.928	GGCTAAACTGTGGGGAACCT	60.361	112
C14675105	(CA)6	51	62	TCATGCATTGTTTATATTTCCTTCA	59.771	CTACAACTGCGGGGAACCTA	60.125	126
C14675963	(CATT)4	49	64	ACGCTTGCCCGTGTGTATAA	61.463	TGGAAATGGAGAGAGAAAATGAA	60.061	101
C14676099	(CA)6	55	66	TTTCCTTCATAAACTCCTGTGAA	57.928	GAGGCTACAACTGTGGGGAA	60.111	114
C14676175	(AC)6	51	62	TTCTGTTTTCTTTTTAGCATCCA	58.128	GGGAAGGTATTAGCACCCCT	59.307	110
C14676183	(AAATA)4	63	82	CCGAAATCAAATAAATAATATAAGGCA	59.903	TCAAGAACGAGATTATTTCCAGC	59.75	101
C14676685	(AGA)5	36	50	AGAGAGAAAAAGAAAGGGTTTTG	57.383	TCTTGGTTGATTGCAAGGTG	59.691	114
C14679071	(GT)6	77	88	AAGCGGAGGCTAAACTCTGG	60.884	TTTCCTTCATAAACTCCTGTGAA	57.928	119
C14679563	(GAGAA)4	48	67	GGAAAAGAGGAGTCTTTTTGGA	58.868	AACCGAAAGAAATCACCCCT	59.805	130
C14680301	(AGA)7	42	62	TGGAGAAAAGCTAGGGCTTG	59.587	TGGAAATCAAACCCCTTACC	58.738	110
C14680599	(CA)6	50	61	TTTCCTTCATAAACTCCTGTGAA	57.928	GAGGCTACAACTGTGGGGAA	60.111	107
C14680715	(AAACCC)4	47	70	TACATTCCCCATTACCTGCC	59.645	CGAATTTGACGGGGAAAAC	60.294	100
C14682627	(CA)6	64	75	TCATGCATTGTTTATATTTCCTTCA	59.771	TGTGGGGAACCTATTGATTAGTCT	60.127	119
C14682629	(CA)6	64	75	CCTTCATAAACTCCTGTGAATGC	60.014	CTCTGGGAACCTATTGATTAGTCT	57.127	100
C14683069	(AC)6	82	93	TGCATTCAATTGTTGTTTGCT	59.22	TTCGGAGTGATTCTGCAGTG	59.984	101
C14683093	(CA)6	54	65	TTTCCTTCATAAACTCCTGTGAA	57.928	GGAGGCTATACTGTGGGGAA	59.006	115
C14684645	(GAAAA)5	42	66	GAGAAAAGAAAAATACAAAAGAAGAAA	57.267	GCATTTCACAACTAATTCCCATC	59.735	130
C14685441	(TG)6	57	68	TTATCTACGGGCTCTTAATTGCTT	59.713	ACGAAGTCAAAGCGAAATGC	60.395	100
C14686105	(AAATA)4	86	105	TGGATTAATATATTTAAACATTTCCGA	58.418	TTTCCAGCATTCTTAATTTCAGG	59.632	109
C14686169	(GTT)8	64	87	TGGAGCAATTGTTGGAGTTG	59.691	TATCGAAGCTGATGGCAATG	59.792	109
C14686325	(AT)6	53	64	TGCGGATTTAAATTGTTCGAC	59.957	GGATGATATGATGATTGGCG	58.746	100
C14686567	(AAG)5	61	75	CCCATTTTTCCAAACACACC	60.066	CCATGGTGATGCTACAAAGC	59.152	117
C14686869	(CAA)5	87	101	ACAACATCAATACCCGCAAA	58.895	TTGTGTTGTGTTGTTTCCGT	57.472	117
C14689215	(GT)18	53	88	ATCCATACAAGCGTGTGCAA	60.142	CAACCTCAATCTTATGTGAAAATTAGC	60.582	101
C14689273	(AT)7aaataaggctatagataac(TA)6	47	91	GCAAATTAAAACACACAAACATATCA	59.318	GAGATCTGAGTAAGGGGGTTTG	59.101	129
C14690025	(AT)6	78	89	AAGCTTTCATTGGTTTTGGC	59.205	TTCAGATCTTTTGATTCCCGA	59.631	100
C14690695	(GT)6	77	88	GGAGGCTATACTGTGGGGAA	59.006	TTTCCTTCATAAACTCCTGTGAA	57.928	116
C14694453	(CA)10	49	68	TCATGCATTGTTTATATTTCCTTCA	59.771	GAGGCTACAACTGTGGGGAA	60.111	132
C14694947	(AG)18	53	88	GATCTCCTAAGGGCAAACCC	59.903	CCATTGCATTACACAAAGATCA	58.558	100
C14694961	(AC)6	60	71	AAAGCGAAATGCCTTTTCAA	59.832	TAGCACCCTTTCCATCCGTA	60.46	114
C14695541	(GA)6	53	64	TTCTTGAGATGAAGAGGATGATGA	60.208	TTCATTCAAAAGAAACCCTGAAA	59.971	100
C14697849	(GAA)5	66	80	CCATTCAAACACCAAAAGCC	60.344	AACAAATCCAACCCTCAAGC	59.031	100
C14698247	(TTTTG)4	69	88	ATTCAGGTAGGGGAGGCTCA	60.979	TGGAAAACATAAAAACTATAAAAACGA	58.688	100
C14698363	(TCTCT)4	46	65	CTCGCGATGATCTTCGATTT	60.318	AAAAAGGAAAAGAAGGAAAAAGGA	59.99	118
C14700865	(CA)9	53	70	TTTCCCTCATAAACTCCTGTGAA	59.987	GAGGCTATATTATGGGGAACCT	57.608	119
C14700867	(CA)11	53	74	TTTCCTTCATAAACTCCTGTGAA	57.928	CTCTGGGAACCTATTGATTAGTCT	57.127	114
C14700909	(TTG)8	72	95	GTCGGAGCAGTTGTTGGAAT	60.119	TGATGACAATGTGCCCAAAG	60.517	117
C14701519	(TA)6	89	100	TGACGAGTAAAGTAAGTGAGTTTGA	57.421	TCCAAAACATATAATTAAAGGCATGA	60.002	119
C14703275	(ACA)6	75	92	CGATAACAACAAAAATGACAAGAA	58.295	TCAGGTAAAATATTCTTGTTTAACGAT	57.954	104
C14704283	(AT)9	53	70	TCCGAGAGTACATCGGACTT	57.323	TGCTATCTACGATTGGATCGG	60.067	100
C14704523	(AAAAC)4	73	92	CCCCAGAACTTTCAAACCAG	59.563	TGGGGGAGAGAATCTTTTGTT	59.926	109
C14706637	(AC)6	44	55	TCACCCCTTCAAAAAGCTATG	59.211	GCTTGGTAGATCGGATTATCG	58.684	127
C14706991	(TCT)6	75	92	AGAGGGAAGGTGAGGATAAGG	58.677	TGGAGTAGTTGAAAAGGGGAAA	59.974	115
C14706993	(TCT)6	75	92	AGAGGGAAGGTGAGGATAAGG	58.677	TGGAGTAGTTGAAAAGGGGAAA	59.974	115
C14709041	(AC)6	51	62	CGAAGTCAAAGTGAAATGCCT	59.369	TTAGCACCCTTTTCATCCGT	59.569	123
C14711645	(CA)8	52	67	TTTCCTTCATAAACTCCTGTGAA	57.928	CGGAGGCTAAACTCTGGGA	60.338	120
C14711647	(CA)6	52	63	TTTCCTTCATAAACTCCTGTGAA	57.928	AAGCGGAGGCTATAGTGTGG	59.359	119
C14712185	(ACA)5	54	68	TATGCCAAACGCTTACCCTT	59.609	TCATGTGTTTTTGTTGGTGTTG	59.386	115
C14712869	(GA)18	54	89	TGAAATCACAAAATTGATAAAAGTGA	59.039	TCAAGGGGTATCACAATAAACG	58.875	109
C14713507	(GAA)5	90	104	ACAAGATGCGTGCAAACAAG	59.911	AACCTTCCCACACTCACCCT	60.801	136
C14713571	(AC)7	73	86	CCAGCGTGAATCATTACGAA	59.688	TCTACGGGCTCTTAATTGCTTT	59.436	109
C14713851	(AT)6	82	93	ACCAATGCGGTTTGGTTC	59.348	TCATGTATGAATGACCAAATACAAA	58.367	118
C14714217	(GT)6	66	77	TCTGGGAAACCTATTGATTAGTCT	57.473	TCATGCATTGTTTATATTTCCTTCA	59.771	121
C14714597	(CA)10	55	74	TTTCCTTCATAAACTCCTGTGAA	57.928	GCTAAACTCTGGGAACCTATTGA	58.835	118
C14715325	(TC)20	52	91	AAGGAAAAAGCTTAAACAGATCACA	59.742	TTGTTTTTCCAGCGAGGAAG	60.357	127
C14717291	(CT)18	54	89	AACCATAGTTTTCAAATCATGTGC	59.336	TGTTGAATGAGAATAGAAGAAGAGAAA	59.08	116
C14717727	(GT)9	77	94	AAGCGGAGGCTATACTGTGG	59.359	TCATGCATTGTTTATATTTCCTTCA	59.771	141
C14717735	(TA)7	50	63	AAGTAAAGGGTGAGATAATCCAAAA	58.625	TGGATATGTGTTGGAATGCAC	59.266	116
C14719149	(AGA)12	54	89	CACCAAAGCCAACTTAGAAGC	59.031	CCACAACTCCAACCTCAAGC	60.69	113
C14720083	(TCT)5	71	85	CCTCAAGCTTCCTCTCTTGC	59.308	CCATTTTTCCAAACACACCA	59.268	100
C14720085	(TCT)5	74	88	CCTCAAGCTTCCTCTCTTGC	59.308	TTTTGGAAAACAAGCCAAACTT	60.017	101
C14721109	(AGA)5	75	89	TTTCCTCATTTTCTTTCCAACA	58.716	CAAACCCAATCCTCAAGCTC	59.67	116
C14721883	(CA)11	54	75	TTTCCTTCATAAACTCCTGTGAA	57.928	TGTGGGGAACCTATTGATTAGTCT	60.127	114
C14721885	(CA)11	54	75	TTTCCTTCATAAACTCCTGTGAA	57.928	GCTAACTGTGGGGAACCTATTG	59.892	119
C14721887	(CA)8	54	69	TTTCCTTCATAAACTCCTGTGAA	57.928	CGGAGGCTATACTGTGGGAA	60.088	118
C14721889	(CA)7	54	67	TTTCCTTCATAAACTCCTGTGAA	57.928	CGGAGGCTAAACTCTGGGA	60.338	118
C14721891	(CA)7	54	67	TTTCCTTCATAAACTCCTGTGAA	57.928	GGAGGCTATACTGTGGGGAA	59.006	116
C14721951	(AT)6	66	77	GGCGAAACAAGTAAAGGGTG	59.609	TGGATATGTGTTGGAATGCAC	59.266	120
C14721975	(TC)18(AC)12	54	113	CAAATAGACAGATAATACTCACCCC	57.331	TTGTGTGTGCGTGTGCGT	62.16	136
C14722663	(CAA)6	77	94	ATGCAAATGCCAATGCAGTA	60.103	GCGGACTCCTTTGTTGGACT	61.59	112
C14722899	(AAAG)6	46	69	TGGAAATTGAAAAGAGAAACATAACA	60.251	TTTCATTCCCTGCAACTTTTT	58.729	109
C14723309	(AAG)12	54	89	TTCAACACGTGGAGGCATAA	60.111	TCAATTTTCTTGTTGTTTCTGGTT	59.119	118
C14724461	(CT)20	52	91	CATTCATTACTTTCTCTTGTCGC	58.089	GAACCGAGGAGTTCGATTTG	59.67	103
C14725355	(ATGA)4	69	84	TGGAAATGGAGAGAGAAAATGAA	60.061	ACGCTTGCCCGTGTGTATAA	61.463	105
C14726479	(CA)6	45	56	TGATATGCAATGCGATGATG	59.041	GGACAGGATGAACCAACTCAA	59.958	134
C14726535	(AT)6	53	64	TGAGGGGTAGTTTTGGTATTTCTT	59.36	GATCCGCCTCATGTTTTTGT	59.939	113
C14726765	(TA)7	52	65	TGAATTGGAAATTAAATCATATTTGG	59.446	CATTTATTCTAATCTAAAAAGCCCTAA	57.169	122
C14726767	(TA)6	54	65	TGAATTGGAAATTAAATCATATTTGG	59.446	CATTTATTCTAATCTAAAAAGCCCTAA	57.169	122
C14727339	(GA)20t(AG)6	52	104	TTCCGATGTCGAATCAAAAAC	59.93	GGATTTGATCAAGTTTGAAGAAGAA	60.001	126
C14728879	(GT)13	75	100	GGAGGCTATACTGTGGGGAA	59.006	TTTCCTTCATAAACTCCTGTGAA	57.928	128
C14729513	(ATG)5	43	57	ACATGGAGACCGTACTTGGG	59.844	TGGTGCATTTCCACAATGTT	59.823	110
C14730203	(GT)11	71	92	AGGCTACAACTGTGGGGAAC	59.065	TTTCCTTCATAAACTCCTGTGAA	57.928	123
C14730423	(GAC)5	81	95	CCAACTTCCTTTCCGCATTA	60.067	GAGCCCATGATCTGGAGTTG	60.622	106
C14732907	(TA)7	54	67	AAAGGGTGAGTTACTCCAAAACA	59.098	CGAGTAAAGTAAGTGGGTTTTGAT	57.936	140
C14735495	(TC)18	54	89	CTCAAGTGACACGGCGAG	59.068	TTGAGTACGTTGGAGGGGAG	60.103	126
C14736445	(CTT)5	41	55	TCTTTCCAGAATTTCTTTGTTTCC	59.988	AATGATTGGGAACCCATAAGC	60.034	100
C14736779	(AAG)6	71	88	CCATTTTTCCAAACACACCA	59.268	CCTCAAGCTTCCTCTCTTGC	59.308	103
C14738037	(AC)7	78	91	GGTTCAAAAACCGTGTCAAA	58.501	TACTCGATGGGACCCGTTTA	60.323	117
C14742373	(CA)19	36	73	TTTCCTTCATAAACTCCTGTGAA	57.928	GCTACAACTGTGGGGAACCT	59.065	137
C14743179	(AAATA)4(AAAT)4*	35	65	CCACAATTAAATAAATAATATCAGGCA	58.832	AAGAACAGGATTATTCCCAGCA	59.966	103
C14744493	(GA)20	52	91	AGAGAACGCGGTGAGGAAT	59.818	CCGCTTGCATGTCTCTCTCT	60.7	103
C14745899	(AT)6	54	65	CAAGTAAAGGGTGAGATACTCCAAA	59.946	TGAGTTTTGATTATGTGTTGGAA	57.241	123
C14747375	(TTG)5	75	89	TCATTTTTCCGCCTCTATCAA	59.668	TGCATCCAATTTCTAAAGACTTTTAT	58.791	117
C14747427	(TA)6	59	70	TTGGAGATATTCTGCTGGGG	60.029	AGCATCATTCATTGCATTTTT	57.264	109
C14750021	(GT)6	84	95	AAAGCCCAAGAGGAGGCTAT	59.33	TTTCCTTCATAAACTCCTGTGAA	57.928	126
C14750401	(CA)6	54	65	CAAATCCCGTTTTCTTCTTTCTT	59.995	GCACCTCTTACGTCCATCGT	60.142	112
C14750715	(ATT)5	73	87	CAACTTGTTCTTTTATTCAACGAGA	58.954	TCATCGTTGTTGTTTAAGTTGTTG	59.139	107
C14750849	(TC)17	55	88	CCCACTAAGTCTAGTTTGGAAGAA	58.106	TGAACATGTTTTGAAGAGACACTG	59.328	119
C14751357	(AAG)11	55	87	TCCAAAACGTGGAGACCATT	60.353	TGCCCTTATTTATATTGTTGTGATTG	60.347	119
C14751827	(AAATA)4	50	69	CCACAATTAAATAAATAATATCAGGCA	58.832	TCAAGAACAGGATTATTTCCAGC	59.622	101
C14752563	(AT)7	51	64	TTTCAAAAGTCCAAGAATAGGAAGA	59.685	GGAAAAGTTTGACAGAGAGTTTGA	58.98	117
C14753921	(GAA)5	44	58	GGGTGGTTAATGGAGGGAGT	60.052	GTAACGCGGGCTACATCAGT	60.162	118
C14754529	(GCC)5	70	84	GCTCAGCATGTAAGGGAGGA	60.362	TGTTGTTAGCCGCGTTGTTA	60.308	100
C14755493	(GTG)6	96	113	GACCCTTGCATTTGCTTGTC	60.646	TCACCACTATGGCGGAGAAT	60.483	113
C14755937	(TG)6	81	92	TAGCACCCTTTCCATCCGTA	60.46	CGAAGTCAAAGTGAAATGCCT	59.369	122
C14756951	(GA)17	55	88	TAGGGCAGGAAAATCCAGAC	59.126	TCTGTTGTTCTCCTTGTGCC	58.854	100
C14757447	(TAT)11	55	87	ACCATCTAAGCCCAACAAATTA	57.713	TCGGAATTATTATAAGAGGCGTT	58.323	143
C14758711	(CATT)4	55	70	GAACGCTTGACCGTGTGTAT	58.652	TGGAAATGGAGAGAGAAAATGAA	60.061	109
C14759531	(AC)6	80	91	GGTTCTAAAACCGTGCCAAA	59.975	TACTCGATGGGACCCGTTTA	60.323	116
C14759621	(CA)9	55	72	TTTCCTTCATAAACTCCTGTGAA	57.928	AGGCTACAACTGTGGGGAAC	59.065	119
C14759623	(CA)11	55	76	CATGCATCTGTTTATATTTCCTTCA	59.448	TGTGGGGAGCCTATTGGTTA	60.323	129
C14762887	(AT)7	79	92	CATGTCAAATCACCAGTGCG	61.15	ATGGTACGAGTTATCTGATGAGG	57.276	100
C14764195	(TATG)4	75	90	GAATTGATTTACACACGCAGGA	60.003	TCATTGATCAAAGCAAGCTGA	59.557	103
C14764207	(ATT)5	29	43	ATGATCCCCACAAATGTACG	58.145	AAAACATCAACAATTAATCGTGTTAGA	59.356	100
C14764433	(CA)14	45	72	TTTCCTTCATAAACTCCTGTGAA	57.928	AGGCTACAACTGTGGGGAAC	59.065	129
C14765397	(GT)19	53	90	AACAAAATCAATCCATACAAGCG	60.245	ATGTGAAAATTAGCACAAGTACGC	59.642	100
C14766851	(TCT)6	36	53	CCAAGCTTCCTCTCTTGCAC	60.134	CCATTTGAAAAACAAAAGCCA	59.965	102
C14767661	(AATTTG)4	49	72	AGTGAACATTTTGCTTTTAGCAT	57.261	AACAAAAACACTAATTAGGAAAATCAA	57.975	141
C14767663	(AATTTG)4	49	72	AGTGAACATTTTGCTTTTAGCAT	57.261	AACAAAAACACTAATTAGGAAAATCAA	57.975	141
C14767977	(GT)6	74	85	GGAGGCTATAACTGTGGGGA	59.006	TTTCCTTCATAAACTCCTGTGAA	57.928	115
C14767985	(TCAAAA)4	55	78	AGGAGGGTGGAGGCAAGATA	60.979	AGGTTGATTTTGCGGTTGAG	60.11	103
C14768487	(AAT)11	55	87	TCCAAACTACCATCCAAACAAA	59.357	GGGAATGTAGTACCCACCCC	60.306	131
C14768529	(ATA)11	55	87	CAAACCCTTGTTATACTTTAATGCT	57.22	GGAACATCAAATGTGGAGGTG	60.225	134
C14768977	(AAC)5	52	66	CGTCACTGAATTATTCTGCAACTT	59.729	ACGTTGTATTGTGATTTTCTTTGTG	59.42	100
C14769809	(TG)6	53	64	TGGGACCCATTTAGTTCAAA	57.917	GAAACCGTGTCAAACTCAAAA	57.771	118
C14770957	(AG)19	53	90	GATCTCCTAAGGGCAAACCC	59.903	CCATTGCATTACACAAAGATCA	58.558	102
C14771147	(AGA)11	55	87	CATTTGGAAAAACAAAACCAAA	58.912	CTACCAAGCCCAACCTCAAG	59.728	142
C14772265	(AGA)5	56	70	CCATTTTTCCAACACAACCA	59.268	CCCTTACCATGGAAGCTTTG	59.564	137
C14772635	(TCT)7	72	92	GGATGATCCAAGATGCTCCA	60.985	GAAGCTTGAGAGAAAGAGAGGG	58.875	101
C14774273	(TC)17	55	88	TCTTTCTTCCGGCTTCTTCT	58.266	CCTAAATAATCTCATTCTTCGTCAA	58.02	117
C14776915	(CA)8	53	68	TCATGCATTGTTTATATTTCCTTCA	59.771	GAGGCTACAACTGTGGGGAA	60.111	128
C14779979	(GTC)5	56	70	CTGAGCCCATGTTCTGGAGT	60.261	CAACTTCCTTTCCGCATCAG	60.766	107
C14781429	(TCT)5	80	94	TAGAGGGAAGGTGCGGATAA	59.662	TGAAAATGAAAAGGAAATTGGTG	60.2	131
C14783161	(ATTTCA)4	61	84	TCCACTGTTAGTTTTTCAATCCC	59.403	CATGGGTATAGCTTTTGGTATGG	59.652	102
C14784085	(TA)6	80	91	AGGGTTCCTCAAGCCAATTT	59.94	TTGCATTGATTGATGATGATTTC	59.793	113
C14785471	(TTG)5	103	117	TACCTTTGAGGTTGGAACGG	59.964	GCAACTCCAACCATCACTCC	60.52	120
C14787427	(AC)6	69	80	AAATTCTGTTTTCTGTTAGCATTCA	58.505	GGGAAGGTATTAGCACCCCT	59.307	112
C14788211	(CA)8	52	67	TTTCCCTCATAAACTCCTGTGAA	59.987	AGCGGAGGCTAAATTATGGG	60.42	121
C14788213	(CA)9	52	69	TTTCCTTCATAAACTCCTGTGAA	57.928	AGGCTAACTGTGGGGAACCT	59.994	117
C14788331	(CT)6	31	42	GAAATTAGGGTTCCAAATCCA	57.91	CGGACGAAGATGAAGAGAGG	59.943	127
C14788529	(CA)6	56	67	TTTCCCTCATAAACTCCTGTGAA	59.987	AGCGGAGGCTAAATTATGGG	60.42	117
C14788531	(CA)6	56	67	TTTCCTTCATAAACTCCTGTGAA	57.928	AAGCGGAGGCTAAACTCTGG	60.884	118
C14788533	(CA)6	56	67	TTTCCTTCATAAACTCCTGTGAA	57.928	CGGAGGCTATACTCTGGGAA	59.288	115
C14788535	(CA)6	56	67	TTTCCTTCATAAACTCCTGTGAA	57.928	GAGGCTACAACTGTGGGGAA	60.111	114
C14788541	(CA)7	56	69	CATCATGCATTGTTTATATTTCCTTT	59.597	GGCTAAACTGTGGGGAACCT	60.361	131
C14788721	(CT)6	31	42	ATAGGAAGCATCCCCAAGTG	59.006	TCAAGAAAATCAACTTCAAATGC	58.422	130
C14789477	(GA)19	54	91	TGAAATCACAAAATTGATAAAAGTGA	59.039	TCAAGGGGTATCACAATAAACG	58.875	111
C14789527	(TGAA)4	61	76	TGGAAATGGAGAGAGAAAATGAA	60.061	ACGCTTGCCCGTGTGTATAA	61.463	102
C14790515	(AATA)4	99	114	CGGTATACAGCTAAGGCGAA	58.097	TTAGGTCAGACGAATTACGTACC	57.422	100
C14791547	(TA)6	77	88	GGTGGAATGCACCTGCTAAT	59.962	GGCGAAACAAGTAAAGGGTG	59.609	110
C14793361	(CT)19	54	91	AACCATAGTTTTCAAATCATGTGC	59.336	TGTTGAATGAGAATAGAAGAAGAGAAA	59.08	118
C14793729	(GT)14	77	104	GAGGCTACAACTGTGGGGAA	60.111	TTTCCTTCATAAACTCCTGTGAA	57.928	130
C14795093	(AC)6	79	90	AAACCGTGCCAAACTCAAAA	60.514	GGGACCCATTTAATTCTACGC	59.693	104
C14795125	(CAA)5	56	70	ACCTCCATTACAACATCAAACAT	57.418	TGGTATTTTGATTCATGGGG	58.133	113
C14795467	(AATGT)4	71	90	GCTTTCTGATGAAGATGAAATGC	60.225	CATTCTTACATGCGTTGCCA	60.665	104
C14796139	(CTT)5	74	88	AACATTTTTCTCACCATCCTCAA	59.864	TTCTGTGTGCTACTGACGGTG	59.954	116
C14797473	(ACA)5	67	81	TGCAATGTATGTATGCGACAA	58.644	TGTTGTTGAAGGCTTGATGG	59.691	110
C14797491	(GT)7	77	90	ACGGAGGCTAAACTCTGGGA	61.142	TTTCCTTCATAAACTCCTGTGAA	57.928	121
C14798649	(TTG)6	72	89	TTGGTATTTTGATTCATGGGG	59.511	CAACATCAAAACATATTTCTACCATCA	60.377	104
C14798657	(AG)17	56	89	ACAATCAAGATTGAGGCACG	58.724	TGTCCGGATGTTGAAGGTCT	60.51	127
C14800593	(TATT)4	42	57	GATCCCCTTAGGTTAGACGAA	57.309	CCCACAGAGACTATAAATCGACC	59.036	139
C14802559	(TC)19(AC)12	54	115	CAAATAGACAGATAATACTCACCCC	57.331	TTGTGTGTGCGTGTGCGT	62.16	138
C14803589	(AAACT)5	56	80	TGAAAGCATTATAAAATCCTAATGAAA	58.723	TCTCCCTCTGCTCCTAAGGC	60.999	104
C14803759	(AGA)5	75	89	GGAGGATGAAAACGAGGTGTT	60.355	TGACTTCCTTCTCTTTCCCCT	59.309	113
C14805571	(GA)17	56	89	AGGGTTCTGTCAGAGAGCGA	60.135	TCTCACGATGCTTTGATGGA	60.353	116
C14805589	(AT)7	43	56	TCCAAAACATATAATTAAAGGCATGA	60.002	TGACGAGTAAAGTAAGTGAGTTTTGA	58.679	122
C14806033	(ACA)6	75	92	CGATAACAACAAAAACGAGAAGAA	59.715	TGTCAGGTAAAATATTCTTGTTTAACG	59.079	106
C14806035	(ACA)5	75	89	GAACAACAATAACGACAAAAACGA	60.301	TGTTGTGTCAGGTAAAATATTCTTGTT	59.37	129
C14807737	(TG)6	38	49	GGGACCCATTTAATTCTACGC	59.693	GGGAATATGTAGGCACACGG	60.214	129
C14810373	(GT)10	68	87	TGTGGGGAACCTATTGATTAGTCT	60.127	TTTCCTTCATAAACTCCTGTGAA	57.928	112
C14810739	(TC)17	56	89	ACCATTGCATTGCACAAAGA	60.119	CACATCCACAAGGTGTTTGG	59.848	113
C14811047	(AAT)5	106	120	ACTTCAAATATGAAAACATCAACAAT	57.321	TCCCCACAAATGTACGTGAT	58.697	103
C14811731	(TCT)5	55	69	TCCAACATCTCCACCATCAA	59.893	TTTTTCCAAACACAAGCAAAA	58.366	104
C14812959	(TC)17	56	89	GGCTTGCTCCGATTATCAA	58.808	GACCAAACCAAGCCACATCT	59.973	124
C14813109	(AAT)5	53	67	CGTACAGGAAGTAAAAGCAAACAA	59.769	GGGCTGCTTTATTTCAGGTTT	59.622	130
C14813633	(ATTA)4	82	97	AGTATATGTCACTATGGTGGAAGAGG	58.961	AGGACTAACTCTGCTATAGGTACAGG	57.871	100
C14814097	(ACC)6	58	75	ACACCACCCGTGTTAGGAGA	60.422	GTGAACCTTGCATTTGCTTG	59.322	134
C14816035	(AGA)10	72	101	CCATTTGAAAAACAAAAGCCA	59.965	CCAAGCTTCCTCTCTTGCAC	60.134	114
C14820081	(GTT)5	56	70	TGGAGCAGTTGTTGGAGTTG	59.873	TCCCAGCAAACTATCGAAGC	60.352	126
C14821903	(TA)6	55	66	CAAGTAAAGGGTGAGATACTCCAAA	59.946	TGAGTTTTGATTATGTGTTGGAA	57.241	123
C14822767	(AT)6	54	65	AAAGGGTGAGATACTCCAAAACA	59.056	GATGGCGAGTAAAGTAAGTGAGTT	58.129	137
C14822949	(TTGGT)5	33	57	AACCGCACCGAACCAAAC	61.913	GAACCGCGAGAGAAAAAGG	59.94	105
C14823159	(TTG)7	28	48	AAATAATTGGAGTTGGAGCAATAG	57.906	CATCGAAGACCAAGGAAGGA	60.187	135
C14824777	(AT)9	53	70	AAAGGGGTGAGATACTCCAAA	57.656	TGAGTTTTGATTATGTGTTGGAA	57.241	127
C14825345	(AC)6	55	66	AAATTCTGTTTTCTTTTAGCATCCA	59.605	GGGAAGGTATTAGCACCCCT	59.307	110
C14825443	(GA)16	57	88	TCCATGTGTGAGAAAAAGTGAGA	59.766	GGTCACACTTGAGCCAAGGA	61.259	110
C14825765	(AC)6	55	66	CAAATTCTTTTTCTTCTTTTAGTGTTC	57.563	GGGAAGGTATTAGCACCCCT	59.307	118
C14825787	(CA)6	55	66	TTTCCTTCATAAACTCCTGTGAA	57.928	AAGCGGAGGCTAAACTCTGG	60.884	119
C14825789	(CA)10	55	74	TCATGCATTGTTTATATTTCCTTCA	59.771	GGCTAAACTCTGTGAAACCTATTGA	60.07	137
C14825791	(CA)7	55	68	TCATGCATTGTTTATATTTCCTTCA	59.771	GAGGCTACAACTGTGGGGAA	60.111	126
C14826217	(GAA)5	53	67	TTGGTTAATGGAGGGAGTGG	59.784	ACCGTAACACGGGCTACATC	59.882	118
C14826327	(GA)16	57	88	ATCTCCCAAAGGGAAACCC	60.118	TGCCCCTAAGATTCTCTCATACTT	59.67	114
C14828585	(GT)6	77	88	GAGGCTACAACTGTGGGGAA	60.111	TTTCCTTCATAAACTCCTGTGAA	57.928	114
C14828587	(GT)10	77	96	GAGGCTACAACTGTGGGGAA	60.111	TTTCCTTCATAAACTCCTGTGAA	57.928	122
C14828667	(CT)7	58	71	GAAACCCTGAAACCCTTTGC	60.836	GAGGGAGACAAGGATCCAGA	59.18	111
C14830111	(AGA)13	54	92	CACCAAAGCCAACTTAGAAGC	59.031	CCACAACTCCAACCTCAAGC	60.69	116
C14830431	(GA)18	55	90	TAGGGCAGGAAAATCCAGAC	59.126	TGTTGTTCTCCTTGTGCCCT	60.69	100
C14832115	(AC)6	79	90	TCTGAAACCGTGTCAAACTCA	59.324	GGGACCCATTTAATTCTACGC	59.693	108
C14832149	(AT)7	79	92	GGCGAAACAAGTAAAGGGTG	59.609	TGTGTTGGAATTGCACTTATTAATCT	60.179	119
C14832235	(AC)6	80	91	AAACCGTGCCAAACTCAAAA	60.514	TGTTAGCACCCCTTACATCCA	60.372	133
C14832701	(TC)6	87	98	TGGGAACTACGATTGCTCTG	58.874	AGCTCGGATCTACAGGGATCT	59.317	130
C14832703	(TC)6	87	98	TGGGAACTACGATTGCTCTG	58.874	AGCTCGGATCTACAGGGATCT	59.317	130
C14833003	(AT)9	56	73	GCGAAACAAGTAAAGGGTGAG	58.893	TGAGTTTTGATTATGTGTTGGAA	57.241	134
C14833149	(TTG)5	57	71	CTCCCAATCTGCTTTCTTAGG	58.085	GTGGAGGGATCAAAAAGCAA	60.051	100
C14833391	(ATGA)4	75	90	TGGAAATGGAGAGAGAAAATGAA	60.061	GAACGCTTGACCGTGTGTAT	58.652	110
C14833761	(ACA)5	77	91	CGATAACAACAAAAACGTCAAGA	59.216	TGTCAGGTAAAATATTCTTGTTTAACG	59.079	103
C14833873	(AAG)13	54	92	TTCAACACGTGGAGGCATAA	60.111	TCAATTTTCTTGTTGTTTCTGGTT	59.119	121
C14834105	(ATGA)4	76	91	TTCCATATTCTGGCAAAGGC	60.038	CGTCAGGCATTCAGTTTGAT	58.724	125
C14837221	(GA)16	57	88	TGGTGAAAATGACTAATTGGAGAA	59.878	CAATTGAATGCCATTGTGAA	57.959	128
C14838059	(GA)16	57	88	AGAGATGAGCGACGTCGAAA	61.087	AAACCCTCACCCTCTCACCT	59.968	133
C14838189	(GT)6	76	87	GAGGCTACAACTGTGGGGAA	60.111	TTTCCTTCATAAACTCCTGTGAA	57.928	114
C14838253	(GGT)6	91	108	AACCCTTGCATTTGCTTGTC	60.118	TTGGAGAAGTCACCACTATGGA	59.592	116
C14838351	(GAA)6	82	99	CATGCTGAAGAGGAAAAGGC	59.955	AGACTCTGTTCCATCGCTCG	60.555	117
C14838709	(CAA)6	68	85	TGATGACAATGTGCCCAAAG	60.517	GTCGGAGCAGTTGTTGGAAT	60.119	111
C14838897	(AT)6	80	91	AGAACATTGTTTTCGGCTCG	60.249	TTAACCAATCAAAACTTCTCATTTT	57.538	140
C14839739	(GAC)5	81	95	GAAGATGATATGCCGCGAAC	60.583	CTGGAGTTGGGAAGATCCAC	59.505	122
C14840579	(ATTT)4	62	77	CATGATCACCATGCAGCAA	60.224	TGCCTTATCTTTTATTTTTGCATTT	59.508	114
C14842787	(GT)6	77	88	CGGAGGCTATACTGTGGGAA	60.088	TTTCCTTCATAAACTCCTGTGAA	57.928	114
C14843519	(TCT)5	66	80	AAGATGCTCCAACAAAACCC	59.031	CATAAGCCAAACTTGGGAGC	59.708	101
C14843741	(GTT)5	57	71	TGGAGCAATTGTTGGAGTTG	59.691	CGAAGCTGATGACAATGTGC	60.423	109
C14844153	(TCT)6	54	71	CCTCAAGCTTCCTCTCTTGC	59.308	CCCATTTGAAAAACAAAGCC	59.429	118
C14844663	(GCG)5	105	119	ACAGCAGCTGCGTTGTTAGA	59.812	AGAGAGGAAGAAAGGGCCG	60.847	110
C14844715	(TC)18	55	90	TCTTTCTTCCGGCTTCTTCT	58.266	CCTAAATAATCTCATTCTTCGTCAA	58.02	119
C14844817	(AT)7	77	90	TTCTGTTTCGATTTGGCCTC	60.192	TTTCTTAAAAATTGCCAAACCC	59.395	115
C14844819	(AT)6	77	88	TTCTGTTTCGATTTGGCCTC	60.192	TTTCTTAAAAATTGCCAAACCC	59.395	113
C14844821	(AT)7	77	90	TTCTGTTTCGATTTGGCCTC	60.192	TTTCTTAAAAATTGCCAAACCC	59.395	115
C14844823	(AT)6	77	88	TTCTGTTTCGATTTGGCCTC	60.192	TTTCTTAAAAATTGCCAAACCC	59.395	113
C14846167	(GA)6	55	66	GAGAAGAGAAACAACCCGGA	59.259	AACTCTCGTTCTCTCTCGCC	58.77	112
C14846807	(CA)10	57	76	TTTCCTTCATAAACTCCTGTGAA	57.928	GCTACAACTGTGGGGAACCT	59.065	119
C14846809	(CA)9	57	74	CCTTCATAAACTCCTGTGAATGC	60.014	GAGGCTAAACTTTGGGAACC	57.786	116
C14847007	(CAA)5	54	68	ACTCACCATATCTTATCATCAACACAA	60.076	CATGGGGTTCATAGTTTGCC	60.192	100
C14847535	(TATT)4	57	72	TTCTTGTTTGCATCCATTTCC	59.93	GGGACAGCCTTAACAATGTG	58.076	119
C14848111	(TGAA)4	71	86	TGGAAATGGGAAGAGAAATGA	59.49	GTGACTTCGAACGCTTGACC	60.844	112
C14848113	(TGAA)4	71	86	TGGAAATGGGAAGAGAAATGA	59.49	GTGACTTCGAACGCTTGACC	60.844	114
C14848661	(TCT)6	78	95	TGATCCAAGATGCTCCAACA	60.201	CCAACAACAACCTAACATAGAAGC	59.162	114
C14849771	(ACC)11	57	89	ACTTCTTCAACACCACCCGT	59.474	AATTGAGCATTATGGCGAGG	60.06	128
C14849817	(TC)7	55	68	TCGGATACGATCACCCCTAA	60.288	CCTTTGTTGAAATTGTGGAGC	59.601	115
C14850093	(GT)8	91	106	CGGAGGCTATACTGTGGGAA	60.088	TTTCCTTCATAAACTCCTGTGAA	57.928	119
C14851757	(ATA)5	69	83	CCTTCCTTTTTCTTTTCCTTTTT	58.483	GGGGTGTATGGAGTAAAAGCC	59.717	114
C14856211	(GA)16c(AG)8	58	106	TGCCGAAGTTCGTTATGGAT	60.469	CTCCACCATGAACAAGCAGT	58.725	110
C14856483	(CA)8	56	71	TTTCCTTCATAAACTCCTGTGAA	57.928	TGGGGAACCTATTGGTTAGG	58.76	100
C14858359	(TC)6	54	65	CACAAGGTCTCATCCTTGCC	60.656	CCCTAGTGGGAATCAGAGCA	60.21	103
C14858643	(GGT)7	67	87	AATTGAGCGGTGTGACGAG	59.846	ACACCACCCGTGTTAGGAGA	60.422	110
C14858645	(GGT)7	67	87	AATTGAGCGGTGTGACGAG	59.846	ACACCACCCGTGTTAGGAGA	60.422	104
C14859055	(AAG)12	55	90	TCCAAAACGTGGAGACCATT	60.353	TGCCCTTATTTATATTGTTGTGATTG	60.347	122
C14859331	(TTAA)4	74	89	CTCCTCACACCCTCTAATTACTCC	59.567	ATTGGAAGTTTAATTATTGGAATTTTG	59.144	100
C14859385	(CAA)5	27	41	CCAACAACAACCTCATCACC	58.827	TTGGTGGTTCTATGTCGTCG	59.566	126
C14860665	(TAA)7	52	72	TGGATTAATTGTTGATTAGCCG	59.002	CAATCATCTAAGCCCCAACAA	59.946	108
C14861081	(GGCAA)4	36	55	AATGGTCCCAAGGGGATTC	60.905	TATGAACGGATGTATTGCCG	59.401	106
C14861209	(AAG)10	58	87	TGAAAAGAAGCTTGAGAGAAGAAGA	60.286	AAAAGTTCATTACTTCCTCCTAGTGG	59.556	118
C14861491	(TTTAT)4	40	59	TTTCCAGCATTCTTAATTTCAGG	59.632	AATTCAGACATGCATAAATAATATGGT	58.388	132
C14863329	(AGA)5	86	100	CATTTTCCACACAAAGCCAA	59.561	CCACAAAATCCAAACCTTGC	60.344	102
C14864955	(ACC)5	60	74	ACACCACCCGTGTTAGGAGA	60.422	AATTGAGCGGTGTGACGAG	59.846	107
C14865437	(TC)16	58	89	ACTCAAGTGACACGGCGAG	60.038	TTGAGTACGTTGGAGGGGAG	60.103	123
C14865757	(CA)8	54	69	TTTCCTTCATAAACTCCTGTGAA	57.928	CGGAGGCTATACTGTGGGAA	60.088	118
C14866073	(TC)6	87	98	TGGGAACTACGATTGCTCTG	58.874	AGCTCGGATCTACAGGGATCT	59.317	130
C14866937	(AG)18	56	91	ACAATCAAGATTGAGGCACG	58.724	TGTCCGGATGTTGAAGGTCT	60.51	129
C14868257	(AAC)5	70	84	CTTCCTCATCAAAATCACGTTT	58.239	TGTTAGTCGAGTCGGTGTCG	59.897	140
C14868487	(TG)6	56	67	CCCTTACATCCATCGTACTCG	59.462	AAACCGTGCCAAACTCAAAA	60.514	120
C14869103	(CA)24	32	79	TTTCCTTCATAAACTCCTGTGAA	57.928	GCTAAAACTGTGGGGAACCT	58.174	145
C14869725	(CA)6	41	52	TTCCTTCATAAACTCTTGTGAATACAT	58.687	AAGCGGAGGCTATACTGTGG	59.359	117
C14870287	(CA)6	45	56	TTTCCTTCATAAACTCCTGTGAA	57.928	ATAAAGCCCAAGAGGAGGCT	59.33	128
C14870305	(ACA)5	47	61	CCAAACGCTTACCCTTCAAT	59.087	TTCCTGCTGTTTATTCATGATTGT	59.904	139
C14872887	(TCT)11	65	97	GCTCAACCTCAAGCTTCCTC	59.166	CCAAACACACCAAAATAGAAACT	57.314	116
C14873309	(GAGAA)4	53	72	TTTTTGGAAAATCATTTCACG	57.678	TGAAATCACCCCTTACCTCG	59.926	105
C14873449	(ACC)7	67	87	ACCACCCGTGTTTGGATAAG	59.711	AATTGAGCATTATGGCGAGG	60.06	105
C14873573	(GT)9	71	88	AGGCTATACTGTGGGGAACCT	59.001	TCATGCATTGTTTATATTTCCTTCA	59.771	135
C14874015	(ATA)12	55	90	CAAACCCTTGTTATACTTTAATGCT	57.22	GGAACATCAAATGTGGAGGTG	60.225	137
C14874555	(CAA)9cat(ACA)5	49	93	AATGTATGCCATGCGACCTC	60.895	GGTCGAATGACCAGTGTTGA	59.525	118
C14874587	(AGA)7	39	59	TTGGGAGAGAAAAGAGAGGG	58.445	CCCCTTACCTCTAGCTTGGA	58.41	113
C14874647	(GT)6	77	88	GGCTAAACTGTGGGGAACCT	60.361	TTTCCTTCATAAACTCCTGTGAA	57.928	111
C14874811	(AC)6	58	69	CAACAACATTTAACCTAAACAACATCA	60.432	TCCTAGAGATATTTTGGTGTCAAAGA	59.598	102
C14874869	(GA)16	58	89	GATCTCCCAAAGGGAAAACC	59.744	TGCATTGCAAAAAGATAACAAA	58.412	103
C14874917	(AC)7	82	95	AAACCGTGCCAAACTCAAAA	60.514	TACTCGATGGGACCCGTTTA	60.323	110
C14875491	(CAA)6	56	73	TCAAAACATATTTCTACCATCAATTT	57.354	TATAACGGGATGCATGATGG	59.212	116
C14876723	(TTA)10	58	87	ATTCCTTGAATCCATCCCCT	59.588	TGATCGCTTGGAATTATTGTTTT	59.864	108
C14877025	(GT)6	77	88	AGGCTAACTGTGGGGAACCT	59.994	TTTCCTTCATAAACTCCTGTGAA	57.928	111
C14877027	(GT)6	77	88	CGGAGGCTATACTGTGGGAA	60.088	TTTCCTTCATAAACTCCTGTGAA	57.928	114
C14877751	(TGAA)4	76	91	TGGAAATGGGAAGAGAAAATG	59.006	ACGCTTGCCCGTGTGTATAA	61.463	103
C14879037	(TC)18	56	91	ACCATTGCATTGCACAAAGA	60.119	CACATCCACAAGGTGTTTGG	59.848	115
C14879113	(TC)6	82	93	TGCATGCCTCACCACTCTTA	60.413	AGAGACAACGAGACGCGATT	60.02	107
C14879723	(GAA)6	85	102	CCATTTTCCAACACAAACCA	59.268	ACAAAATCCCAACCACAAGC	59.836	105
C14881259	(TC)18	56	91	GGCTTGCTCCGATTATCAA	58.808	GACCAAACCAAGCCACATCT	59.973	126
C14881477	(CA)10	67	86	TTTCCTTCATAAACTCCTGTGAA	57.928	GTGGGGAACCTATTGATTAGTCT	57.621	110
C14881617	(CATT)4	24	39	TAACCATGTTTGCCGCATT	59.945	TCCTCTGACGTCCATCACTCT	59.85	137
C14884815	(CA)6	78	89	TTTCCTTCATAAAACTCCTGTGA	57.928	GGGAACCTATTGGTTAGACTAGTTG	58.644	100
C14886657	(CATT)4	67	82	GTGACTTCGAACGCTTGACC	60.844	TGGAAATGGAGAGAGAAAATGAA	60.061	109
C14887391	(AAG)6	69	86	TTCCCATTTGGAAAACAAGC	59.916	CCTCAAGCTTCCTCTCTTGC	59.308	119
C14887865	(ATT)7	39	59	GAAAAAGTTAATGTGAAAATGTATGC	57.521	TTCGTTTTTACCCTTTCTTGGA	59.978	107
C14889457	(CATT)4	56	71	TCAGGCTTTGCATTCATTTG	59.809	CGGGTACCTTCCAGACACAA	60.943	141
C14890497	(GT)7	75	88	GGCTAAAACTGTGGGGAACC	60.723	TTTCCTTCATAAACTCCTGTGAA	57.928	114
C14892135	(AAACC)5	49	73	TGGTTTGGTTCGGTTGACTT	60.388	ATGTGAATGTATGACTCAACAAATTAT	57.231	122
C14893619	(CT)17	59	92	GAAACCCTGAAACCCTTTGC	60.836	CCAGATTCTTGAGATGAAGAGGA	59.835	116
C14894545	(GA)17	57	90	TCCATGTGTGAGAAAAAGTGAGA	59.766	GGTCACACTTGAGCCAAGGA	61.259	112
C14894775	(AT)8	59	74	GGCGAAACAAGTAAAGGGTG	59.609	GGTGGAATGCACCTGCTAAT	59.962	115
C14895365	(GA)17	57	90	ATCTCCCAAAGGGAAACCC	60.118	TGCCCCTAAGATTCTCTCATACTT	59.67	116
C14896545	(CT)19	55	92	TGAATAATACAAACAATTTTCTCCTCA	59.412	TGAAGATAGGATTGGAGAAGATGA	59.223	119
C14897139	(GT)6	77	88	GGAGGCTAATACTGTGGGGA	59.006	TCATGCATTGTTTATATTTCCTTCA	59.771	131
C14897141	(GT)7	77	90	GAGGCTACAATTGTGGGGAA	59.933	TTTCCTTCATAAACTCCTGTGAA	57.928	116
C14897143	(GT)6	77	88	GAGGCTACAATTGTGGGGAA	59.933	TTTCCTTCATAAACTCCTGTGAA	57.928	114
C14900149	(CATT)4	55	70	GAACGCTTGACCGTGTGTAT	58.652	TGGAAATGGGAAGAGAAAATG	59.006	100
C14900449	(GT)6	63	74	TGTGGGGAACCTATTGGTTAGA	60.584	TCATGCATTGTTTATATTTCCTTCA	59.771	119
C14900841	(TA)12	71	94	ATGTGGTGGAATGAACCTGC	60.79	AAAGGGTGAGATACTCCAAAACA	59.056	115
C14902477	(CA)6	50	61	TGATATGCAATGCGATGATG	59.041	GGACAGGATGAACCAACTCAA	59.958	134
C14903947	(TC)15	59	88	TCTCATGTTCTTTATTGGAACCC	59.363	CCTTTCCTTTTCCGGTGAAT	60.291	111
C14905051	(TCT)8	56	79	CTTCACCAATTGCTCTTGCC	60.776	TGATCGTAACATTTTTGGAACG	59.868	104
C14905599	(CAA)6	38	55	TGCGACCTCAACTTCAACAA	60.427	TTGAGTTGTAGGTTGAATGACCA	59.526	102
C14906005	(GA)17	57	90	TGGTGAAAATGACTAATTGGAGAA	59.878	CAATTGAATGCCATTGTGAA	57.959	130
C14907389	(TC)15	59	88	CATCTGTCTTCGAATTACCTTGG	60.008	TGCTGACATAGTGGGCGATA	60.243	126
C14907417	(GT)6	76	87	GAGGCTACAACTGTGGGGAA	60.111	TTTCCTTCATAAACTCCTGTGAA	57.928	114
C14907421	(GA)6	104	115	GATGTCGAGAGAATAGCGGC	59.946	CCTCTTCGTCTCCATCGC	59.452	126
C14909387	(ACC)5	84	98	ACCACCCGTGTTTGGATAAG	59.711	GGGCAAATTGAGCATTATGG	60.289	104
C14909453	(GT)6	79	90	GGAGGCTAATACTGTGGGGA	59.006	TTTCCTTCATAAACTCCTGTGAA	57.928	116
C14909647	(GA)15	59	88	AAGGTTCTTGGTGACCTCCC	60.349	TTCAATTGCACAAAGATCACAA	59.206	100
C14909827	(GT)7	56	69	CCCTTACATCCATCGTACTCG	59.462	CAGAGTTTTGACTTTCCCTTTTG	59.33	102
C14910797	(TA)6	59	70	ATAAAGGGAAGGTTGTGGCA	59.429	GAATAGCAAATTAAAACACACAAACA	58.701	102
C14911503	(CT)15	59	88	AAACCACCACCATCCGTAAC	59.574	TGGTTGTTATGTTGGGACGA	59.816	114
C14912541	(CATT)4	40	55	AACTACTAACCATGTTTGTTGCATTC	59.792	TCTCTAAATTCTTTGGAAATGGAAA	59.548	100
C14912607	(TATT)4	81	96	AGCAAACTAGAAATGCCTCAGTG	59.961	GACTGGCTGGTTGGTCACTC	60.723	100
C14913055	(AGA)6	75	92	CCATTTGGAAAACAAAAGCC	59.429	TCATTGCAAGATGCTCCAAC	59.805	131
C14913631	(CA)15	59	88	TGCATTGTTTAAACTCCTGTGAA	59.677	TGGGGAACCTATTGGTTAGA	57.007	119
C14914339	(CA)8	60	75	TTTCCTTCATAAACTCCTGTGAA	57.928	GAGGCTATACTGTGGGGAACC	59.841	118
C14914985	(CATT)4	59	74	ACGCTTGCCCGTGTGTATAA	61.463	TGGAAATGGGAAGAGAAAAGAA	60.048	101
C14915257	(CA)9	57	74	TTTCCTTCATAAACTCCTGTGAA	57.928	GGAGGCTATACTGTGGGGAA	59.006	121
C14915447	(AT)6	59	70	GGCGAAACAAGTAAAGGGTG	59.609	TGAGTTTTGATTATGTGTTGGAA	57.241	128
C14919423	(CA)8	75	90	TCATGCATTGTTTATATTTCCTTCA	59.771	GGGAACCTATTGGTTAGACTAGTTG	58.644	119
C14919427	(TAA)5	64	78	TCCTTTTCTTTCTTTCTCTTCTACTCA	59.657	GTGCATTTGTTAGGCCCATT	59.829	131
C14920021	(AT)6	57	68	TTTTAACCTATCAAAACTTCTCATTTT	57.381	AGAACGTCGTTTTCGGCTC	60.39	143
C14921095	(CA)8	59	74	TTTCCTTCATAAACTCCTGTGAA	57.928	GGAGGCTATACTGTGGGGAA	59.006	119
C14921221	(CA)9	59	76	CCTTCATAAACTCCTGTGAATGC	60.014	GAGGCTAAACTCTGGGAACCT	58.864	115
C14923757	(GA)17c(AG)8	58	108	TGCCGAAGTTCGTTATGGAT	60.469	CTCCACCATGAACAAGCAGT	58.725	112
C14925835	(CT)7	77	90	TTTTTCCTCTCAACGTCGCT	59.993	GAAGAGAGACGAATCGGTCG	59.95	133
C14926065	(TGT)5	75	89	TTGATGTTGTTGTGTCAGGTAAAA	59.464	CGATAACAACAAAAACGACAAGA	59.216	111
C14926119	(TAAA)4	80	95	GCGCATTTTGTTATTCAGTTTG	59.666	GCAGAAAAATAGTGAAAGAAAATGTTG	60.697	106
C14926769	(AT)11	71	92	GGCGAAACAAGTAAAGGGTG	59.609	TGATTATGTGTTGGAATTACACTTATT	57.315	133
C14928939	(GT)12	76	99	CGGAGGCTATACTCTGGGAA	59.288	TTTCCTTCATAAACTCCTGTGAA	57.928	127
C14929207	(TAT)14	55	96	TTCAAGTTCTTCATTTCTCGCA	59.996	TGAAGATTGAAATTAAGAGCAACA	58.14	139
C14929767	(CAA)5	60	74	CCTCCATTACAACATCAAAACA	57.546	TTGTGGATTTAGGAAAAATTGG	58.043	128
C14930163	(CAA)6	57	74	CCTCCATTACAACATCAAAACAT	57.927	TGGTATTTTGATTCATGGGGT	59.009	112
C14931701	(CA)7	77	90	TGCATTGTTTATATTTCTCCTGTGA	59.917	GGGAACCTATTGGTTAGACTAGTTG	58.644	104
C14931911	(TC)17	58	91	ACTCAAGTGACACGGCGAG	60.038	TTGAGTACGTTGGAGGGGAG	60.103	125
C14933963	(CA)14	48	75	TCATGCATTGTTTATATTTCCTTCA	59.771	GAGGCTAAACTCTGGGAAACC	59.227	147
C14934499	(GT)6	93	104	TGTATAAAGCCCAAGCGGAG	60.223	TTTCCTTCATAAACTCCTGTGAA	57.928	131
C14934575	(TC)7	78	91	CGATCATGGTTTTGATTCCC	60.133	CACCCAAATTGGTTTTCAGA	58.448	127
C14935479	(CA)7	32	45	TTTCCTTCATAAACTCCTGTGAA	57.928	AAGCGGAGGCTAAAACTGTG	59.517	121
C14936625	(CAA)6	52	69	GCAATGTATGTCATGCGACC	59.963	TGGACATGCTTGAGTTGTAGG	58.787	130
C14938383	(GT)7	75	88	AGGCTAAATGTGGGGAACCT	59.827	TTTCCTTCATAAACTCCTGTGAA	57.928	114
C14938415	(TA)7	68	81	TGAGTTTTGATTATGTGTTGGAA	57.241	GGCGAAACAAGTAAAGGGTG	59.609	138
C14939161	(TTAA)4	70	85	GAGCTTTTTACTCCATACACCCT	57.938	GGTTTAATTATTGGCATTTTTGAA	58.482	108
C14939495	(GA)19	56	93	AGGGTTCTGTCAGAGAGCGA	60.135	TCTCACGATGCTTTGATGGA	60.353	120
C14940013	(GTTTG)4	91	110	ATGTGAATGTATGACTCAACAAATTAT	57.231	TGGTTTGGTTCGGTTGACTT	60.388	122
C14940633	(GA)17	58	91	CCCAAAGGGAAAACCCTAAA	60.15	TGCATTGCAAAAAGATAACAAA	58.412	100
C14942605	(TGAA)4	90	105	AAAATCTCTAAATTCTTTGGAAATGG	59.394	ACTAACCATGTTTGCCGCAT	60.395	100
C14942607	(TGAA)4	90	105	TTGGAAATGGGAAGAGAAATG	59.006	GCCCGTGTGTATAACTACTAACCA	59.412	100
C14943405	(GTC)5	92	106	CAATTGCTGAGCCCTTTGTT	60.249	GCATCAGCCAGAGTGGAATC	60.779	100
C14943495	(GGT)6	72	89	TTATGGCGAGGGCTATTGAC	60.06	CCACTTCTTCAACACCACCC	60.399	106
C14945709	(TA)9	75	92	TGTTGGAATTGCACTTATTAATCC	59.318	GCGAAACAAGTAAAGGGTGAG	58.893	120
C14946839	(GA)15	60	89	CAAATGGGTTTGTTATGCTTGA	59.868	CCATCTTCTCATATTTGTGGTGG	60.598	121
C14949415	(GA)15	60	89	GAAGTCGATCCTCAGCTTGG	59.95	CTTCCTCCGTTACTTCGCAA	60.378	114
C14949511	(GT)6	106	117	TAAAGCCCAAGCAGAGGCTA	60.11	TTTCCTTCATAAACTCCTGTGAA	57.928	125
C14949681	(CATT)6	52	75	GTGACTTCGAACGCTTGACC	60.844	TGGAAATGGAGAGAGAAAATGAA	60.061	117
C14950109	(AGA)5	71	85	TGGTGAAGTTGAAAAGGAGAAA	58.856	AGGATATGGTAAGCTTCTCAATGG	59.893	100
C14950167	(AAATA)4	58	77	CCACAATCAAATAAATAATATCAGGC	59.17	TGGAGTGCTCGTTTATTTCG	58.917	126
C14950629	(AT)7	54	67	GTCACAATTTGATGTAGAGAAATAGAA	57.234	TCCAATTCCATAGGATGGATAAA	59.538	135
C14951381	(ACA)5	43	57	ATGGTTCTTATTCACAAAAGGAAT	57.292	TGTTAGTCGAGTCGGTGTCG	59.897	106
C14951893	(TA)6	110	121	GGAAAGAATAGCAGTTAATAACCAA	57.268	GTGAATCGGATGCCTTGAAA	60.983	114
C14953557	(CA)7	61	74	TTTCCTTCATAAACTCCTGTGAA	57.928	CGGAGGCTAAACTCTGGGA	60.338	117
C14953575	(GT)9	73	90	CGGAGGCTATACTGTGGGAA	60.088	TTTCCTTCATAAACTCCTGTGAA	57.928	120
C14953709	(AC)6	73	84	AAACCGTGCCAAACTCAAAA	60.514	GGGAAGGTATTAGCACCCCT	59.307	142
C14957671	(AT)8	59	74	GGCGAAACAAGTAAAGGGTG	59.609	GAACATGCTAACCCATATCGC	59.452	107
C14957707	(TA)7	59	72	TTTAAAGTTCTCATTTCTTATGCAAAC	58.559	CAAAATTCACCCTTGGAAAAA	58.95	121
C14959183	(CAA)7	78	98	TGCAAATGCCAATGCAGTAT	60.103	CGGGCTCTTCTGTTGGACTA	60.388	110
C14960431	(GT)6	77	88	GAGGCTACAACTGTGGGGAA	60.111	TTTCCTTCATAAACTCCTGTGAA	57.928	114
C14960961	(AG)6	59	70	AATTTCATGTGGCAGAAGGG	59.933	GTCGCCTCACTCCTCTTCAC	59.993	116
C14961079	(TG)6	61	72	GGGACCCATTTAATTCTACGC	59.693	TCTGAAACCGTGTCAAACTCA	59.324	107
C14961453	(ACC)8	100	123	ACAAGCTAGGCAAAGGCAAG	59.654	GAGGGCTATTGACACACGG	59.101	149
C14961749	(GA)14	61	88	CAAAGCTTCCTCCAAGGACA	60.366	TATCCATAACGAGGCCGATT	59.392	119
C14962507	(TGAA)4	76	91	TGGAAATGGGAAGAGAAATGA	59.49	ACGCTTGCCCGTGTGTATAA	61.463	102
C14962571	(CAG)5	50	64	TTGCCATTCTTTCTTTTGGC	60.188	AATTACATGGGGAGGAACCC	59.881	116
C14963985	(AC)7	77	90	TCTGAAACCGTGTCAAACTCA	59.324	GGGACCCATTTAATTCTACGC	59.693	110
C14964981	(AT)10	68	87	GGCGAAACAAGTAAAGGGTG	59.609	TGAGTTTTGATTAGGTGTTGGAA	58.663	136
C14966479	(TC)6	29	40	ATCTTCCTCGCCGGTTCTC	61.663	CAACATGCAAACAGAATCGC	60.265	139
C14966521	(GT)7	93	106	GAGGCTACAACTGTGGGGAA	60.111	TTTCCTTCATAAACTCCTGTGAA	57.928	116
C14967131	(TTG)5	29	43	TCATGAATGCTTGTTGATCTCAT	59.588	AAGCATAAATATGCCAAACGC	59.148	101
C14967191	(TC)16	59	90	TCTCATGTTCTTTATTGGAACCC	59.363	CCTTTCCTTTTCCGGTGAAT	60.291	113
C14969247	(AG)14	61	88	TCTTCTAAGGGGCAAACCCT	60.068	CCCCCTAAGATTCTCCCGTA	60.271	112
C14969491	(TA)6	61	72	TTTAAAGTTCTCATTTCTTATGCAAAC	58.559	CAAAATTCACCCTTGGAAAAA	58.95	119
C14970229	(GA)18	57	92	AGAGATGAGCGACGTCGAAA	61.087	AAACCCTCACCCTCTCACCT	59.968	137
C14971731	(TTAA)4	107	122	GGAGAGTTGTGACACCCCAA	60.966	TCACACCTCCAATACTCCCTC	59.003	146
C14972139	(ACA)7	72	92	CGATAACAACAAAAACGACAAGA	59.216	TGTCAGGTAAAATATTCTTGTTTAACG	59.079	109
C14972327	(TATT)5	69	88	CATGAACACTTCTTATTTGCATCC	59.904	TCAAATCAGAATAGGCTACAGCA	59.046	100
C14972329	(TATT)5	69	88	CATGAACACTTCTTGTTTGCATC	59.668	TCAAATCAGAATAGGCTACAGCA	59.046	100
C14972795	(GA)16	59	90	AAGGTTCTTGGTGACCTCCC	60.349	TTCAATTGCACAAAGATCACAA	59.206	102
C14973207	(AC)7	77	90	TCTGAAACCGTGTCAAACTCA	59.324	GGGACCCATTTAATTCTACGC	59.693	109
C14973755	(AAG)8	58	81	GCCAAACTTGGCCTTAGAGA	59.452	CCTCAAGCTTCCTCTCTTGC	59.308	107
C14974027	(AT)6	59	70	GCTCCCACTAACACCCATTC	59.41	AGTTAACTTGAATTCTGATCCTTCA	57.642	108
C14974657	(TA)6	59	70	TCTCATTTCATATGCAAACAAGTAT	57.057	CAAAATTCACCCTTGGAAAAA	58.95	116
C14974697	(GT)6	79	90	AGGAGGCTAACTTTGTGGGG	60.488	TTTCCTTCATAAACTCCTGTGAA	57.928	116
C14974699	(GT)6	79	90	GAGGCTACAACTGTGGGGAA	60.111	TCATGCATTGTTTATATTTCCTTCA	59.771	130
C14974731	(CT)16	59	90	AAACCACCACCATCCGTAAC	59.574	TGGTTGTTATGTTGGGACGA	59.816	116
C14975607	(TTC)13	58	96	AAAAGTTCATTACTTCCTCCTAGTGG	59.556	TGAAAAGAAGCTTGAGAGAAGAAGA	60.286	127
C14975693	(AGA)6	75	92	CCTTTCCAACAACATAAGCCA	59.982	ATGCTTCCTCACAATCCCAA	60.461	113
C14975791	(CA)8	61	76	TTTCCTTCATAAACTCCTGTGAA	57.928	GGCTAAATGATGGGGAACCT	60.152	115
C14976023	(TATGC)4	60	79	AGCGAGCAAATGAGAAAACC	59.457	AAGGTCCTTGAAAACATTGCAT	59.877	108
C14976025	(TGAA)4	71	86	TTGGAAATGGGAAGAGAAAAGA	60.048	GGCTTCATGCTCGTGACTTC	60.956	113
C14976027	(TGAA)4	71	86	TCTTTGGAAATGGGAAGAGAAA	60.048	ACGCTTGCCCGTGTGTATAA	61.463	102
C14976029	(ATGA)4	75	90	TGGAAATGGGAAGAGAAATGA	59.49	TGACTTCGAACGCTTGACC	59.976	112
[truncated: 56,177 more rows]
